# Supplementary material for: DNA methylation as a mediator of HLA-DRB1*15:01 and a protective variant in multiple sclerosis
Source: Nat Commun. 2018 Jun 19;9:2397. doi: 10.1038/s41467-018-04732-5 (PMC6008330; doi:10.1038/s41467-018-04732-5)
Supplement: Supplementary file 4 — Supplementary Data 1 [file 41467_2018_4732_MOESM4_ESM.xlsx]

## Sheet: Supplementary Data 1
Supplementary Data 1. Description of cohorts.
Cohort 1: sorted monocytes (CD14+)						Cohort 1: detailed description sorted monocytes (CD14+)
Cohort used for Genome-wide DNA methylation analysis (450K):						Clinical features					CD14+							whole blood		CD4 +		CD8+		CD19+
Status	MS	HC				Status	Gender	Age	DRB1*15:01		450K	Pyroseq	qPCR	ASM	ASE	BS-seq		450K		450K		450K		450K
Number	23	13				HC	F	60	1		X	X	X	-	-	-		-		X		-		X
Females/Males	15/8	9/4				HC	F	28	1		X	X	X	-	-	-		-		X		X		X
Mean age (±SD)	44.8 (±8.8)	40.6 (±12.2)				HC	F	30	0		X	-	X	-	-	-		-		X		-		X
						HC	F	62	0		X	-	X	-	-	-		-		X		X		-
Extended cohort used for validation (see details on the right panel):						HC	F	44	0		X	X	X	-	-	-		-		X		-		-
Status	MS	HC				HC	F	35	0		X	X	X	-	-	-		-		X		X		X
Number	62	20				HC	F	48	0		X	X	X	-	-	-		-		X		-		X
Females/Males	44/18	13/7				HC	F	32	0		X	X	X	-	-	-		-		X		X		-
Mean age (±SD)	43.9 (±10.6)	39.0 (± 12.5)				HC	F	29	0		X	X	-	-	-	X		-		-		-		-
						HC	M	31	0		X	X	X	-	-	-		-		X		X		X
						HC	M	31	0		X	X	X	-	-	-		-		X		X		X
						HC	M	44	0		X	X	X	-	-	-		-		X		-		X
Cohort 2: peripheral blood						HC	M	54	0		X	X	X	-	-	-		-		X		X		X
Status	MS	HC				RRMS	F	41	-		X	-	-	-	-	-		-		-		-		-
Number	140	139				RRMS	M	46	2		X	-	-	-	-	-		-		-		-		-
Females/Males	98/42	104/35				RRMS	F	46	2		X	X	X	-	-	-		-		X		-		-
Mean age (±SD)	40.75 (±12.79)	42.04 (± 10.78)				RRMS	F	35	1		X	X	X	-	X	X		-		X		X		X
						RRMS	F	57	1		X	X	X	-	X	-		-		X		-		X
						RRMS	F	41	1		X	X	X	-	-	-		-		X		-		X
						RRMS	M	29	1		X	X	X	-	-	-		-		X		X		X
Cohort 3: RNA-seq from PBMCs						RRMS	F	37	0		X	X	X	-	-	-		-		X		X		X
Status	MS	NINDC				RRMS	F	37	0		X	X	X	X	-	-		-		X		-		-
Number	126	30				RRMS	M	32	0		X	X	X	-	X	-		-		X		X		X
Females/Males	86/40	24/6				SPMS	F	54	2		X	X	X	X	-	X		-		-		-		-
Mean age (±SD)	42.50 (±11.70)	40.46 (±12.58)				SPMS	M	45	2		X	X	X	X	X	-		-		X		X		-
						SPMS	F	50	1		X	X	X		X	X		-		X		-		X
						SPMS	F	59	1		X	X	X		X	-		X		-		-		-
						SPMS	F	41	1		X	X	-	-	-	-		-		-		-		-
Cohort 4: Case-control study used for association analysis (individuals included in final analysis)						SPMS	M	56	1		X	X	X		X	X		-		X		-		X
						SPMS	M	50	1		X	X	X		X	X		-		X		X		X
SCAND						SPMS	F	35	0		X	X	X	-	-	-		-		X		-		X
Status	MS	HC				SPMS	F	60	0		X	X	X	-	-	-		-		X		-
Number	8172	13263				SPMS	F	53	0		X	X	X	-	-	-		-		X		X
Females/Males*	5 904/2 267	8 082/5 180				SPMS	M	44	0		X	X	X	-	-	-		-		X		X		X
						SPMS	M	43	0		X	X	X	-	-	-		-		-		-		-
SWE						SPMS	F	40	0		X	X	X	X	X	-		-		-		-		-
Status	MS	HC				RRMS	F	41	1		-	-	-	X	X	-		-		-		-		-
Number	1418	1058				HC	M	28	1		-	X	X	-	-	-		-		-		X		X
Females/Males	1 076/331	793/256				HC	F	60	0		-	-	X	-	-	-		-		-		-		-
						HC	M	30	0		-	-	X	-	-	-		-		-		-		-
DE						HC	M	44	0		-	-	X	-	-	-		-		-		X		X
Status	MS	HC				HC	F	20	0		-	X	X	-	-	-		-		-		X		-
Number	3934	8455				HC	F	27	0		-	X	X	-	-	-		-		-		X		-
Females/Males	2 723/1 211	4 369/4 086				HC	F	43	0		-	X	X	-	-	-		-		-		-		-
						RRMS	F	32	1		-	-	-	X	X	-		-		-		-		-
ICE						PPMS	F	68	1		-	-	-		X	-		-		-		-		-
Status	MS	HC				RRMS	F	29	2		-	-	X	-	-	-		-		X		X		X
Number	735	148571				RRMS	F	55	1		-	X	X	-	-	-		-		-		-		-
Females/Males	533/202	79 965/68 710				RRMS	M	40	1		-	X	X	-	-	X		-		-		X		X
						RRMS	M	44	1		-	X	X	X	X	X		-		X		X		X
* 11 cases and 1 control lacked information on sex						RRMS	F	40	1		-	-	X	-	-	-		-		X		X		X
						RRMS	F	61	1		-	-	X	-	X	-		-		-		-		-
						RRMS	F	25	1		-	-	-	X	X	-		-		-		-		-
						RRMS	F	49	1		-	-	-	X	X	-		-		-		-		-
						RRMS	F	40	1		-	-	-	X	X	-		-		-		-		-
						RRMS	F	34	1		-	-	X		X	-		-		-		-		-
Cohort 2: Estimated Proportion (% of Leukocytes) from 450K						RRMS	F	31	1		-	-	-	X	X	-		-		-		-		-
Status	MS	HC				RRMS	F	26	1		-	-	-	X	X	-		-		-		-		-
CD8 T cells	5.65711	7.15186				RRMS	F	54	1		-	-	-	X	X	-		-		-		-		-
CD4 T cells	16.7674	16.3187				RRMS	F	27	1		-	-	-	X	X	-		-		-		-		-
NK cells	4.69781	7.88995				RRMS	F	38	1		-	-	-	X	X	-		-		-		-		-
B cells	3.89052	3.11049				RRMS	F	49	1		-	-	-	X	X	-		-		-		-		-
Monocytes	8.7225	7.93768				RRMS	M	36	1		-	-	-	X	X	-		-		-		-		-
Granulocytes	59.0726	56.6002				RRMS	M	45	1		-	-	-	X	X	-		-		-		-		-
						RRMS	M	34	1		-	-	-	X	X	-		-		-		-		-
Number of overlapping individuals between cohorts (genome-wide analyses):						RRMS	F	26	0		-	X	X	-	-	-		-		X		X		X
						RRMS	M	34	0		-	X	X	-	-	-		-		-		X		X
	cohort 1 (n=36)	cohort 2				RRMS	M	33	0		-	X	X	X	X	-		-		-		-		-
cohort 2 (n total=239)	1	-				SPMS	F	56	2		-	X	X	X	X	-		-		-		-		-
cohort 3 (n total=156)	2	26				SPMS	F	62	2		-	X	X	-	-	-		-		-		-		-
						SPMS	F	63	2		-	-	X	-	-	-		-		X		-		-
						SPMS	M	38	1		-	X	X	X	-	-		-		-		-		-
						SPMS	F	50	1		-	X	X	X	X	-		-		-		-		-
						SPMS	F	33	1		-	-	X		X	-		-		-		-		-
						SPMS	F	53	1		-	-	X		X	-		-		-		-		-
						SPMS	F	59	1		-	-	-	X	X	-		-		-		-		-
						SPMS	F	41	1		-	-	-	X	X	-		-		-		-		-
						SPMS	M	57	1		-	-	-	X	X	-		-		-		-		-
						SPMS	F	41	0		-	X	X	X	X	-		-		-		-		-
						SPMS	F	46	0		-	-	X	X	X	-		-		-		-		-
						SPMS	F	52	0		-	X	-	X	X	-		-		-		-		-
						SPMS	M	51	0		-	X	-	-	-	-		-		-		-		-
						SPMS	M	38	-	-	-	-	-	-	-	-	-	-	-	-		X		-
						HC	F	28	-	-	-	-	-	-	-	-	-	-	-	-		X		-
						HC	F	65	-	-	-	-	-	-	-	-	-	-	-	-		X		-
						HC	F	32	-	-	-	-	-	-	-	-	-	-	-	-		X		-
						HC	F	43	-	-	-	-	-	-	-	-	-	-	-	-		-		X

## Sheet: Description
Supplementary Data 1. Description of cohorts.
MS: Multiple Sclerosis, RRMS: relapsing-remitting MS, PPMS: primary progressive MS, SPMS: secondary progressive MS, HC: healthy control.
NINDC: non-inflammatory neurological disease control, PBMCs: peripheral blood mononuclear cells, Pyroseq: pyrosequencing, ASM: allele-specific methylation analysis,
ASE: allele-specific expression analysis, BS-seq: bisulfite cloning and sequencing.
