# Supplementary material for: DNA methylation as a mediator of HLA-DRB1*15:01 and a protective variant in multiple sclerosis
Source: Nat Commun. 2018 Jun 19;9:2397. doi: 10.1038/s41467-018-04732-5 (PMC6008330; doi:10.1038/s41467-018-04732-5)
Supplement: Supplementary file 5 — Supplementary Data 2 [file 41467_2018_4732_MOESM5_ESM.xlsx]

## Sheet: Supplementary Data 2
Supplementary Data 2. DNA methylation differences at HLA-DRB1 in monocytes.
	Description							Methylation vs. Phenotype												Genotype vs. Methylation
								DMR							DMP									Additive			Dominant			Recessive
Probe	Chr	Start	GC content	Gene name	Genomic feature	Localisation		Start	End	Value	Number of probes	p.val	FWER		avg.MS	avg.HC	delta.beta	p.val		avg. DR15+/+	avg. DR15+/-	avg. DR15 -/-		Estimate	p.val		Estimate	p.val		Estimate	p.val
cg23899527	chr6	32546626	0.52	HLA-DRB1	3'UTR	3'UTR		-	-	-	-	-	-		0.875657	0.849323	0.0263339	0.539583		0.659679	0.888167	0.886833		-0.0649926	0.0982866		-0.0661563	0.236228		-0.128025	0.107088
cg06204447	chr6	32546665	0.62	HLA-DRB1	3'UTR	3'UTR		-	-	-	-	-	-		0.884246	0.874424	0.0098227	0.887273		0.8378	0.912054	0.88013		-0.00513453	0.812515		0.00192319	0.949565		-0.0248951	0.567906
cg10452588	chr6	32546743	0.5	HLA-DRB1	3'UTR	3'UTR		-	-	-	-	-	-		0.217875	0.241674	-0.0237988	0.739287		0.304611	0.204692	0.181669		0.140309	0.0095177		0.148252	0.0576211		0.26516	0.0160387
cg07984380	chr6	32547019	0.44	HLA-DRB1	Body	intron 5/6		-	-	-	-	-	-		0.0716074	0.109295	-0.0376872	0.170133		0.0600593	0.0580308	0.0756898		0.0342482	0.143783		0.0332103	0.317579		0.0708771	0.133523
cg27107292	chr6	32547167	0.48	HLA-DRB1	Body	intron 5/6		-	-	-	-	-	-		0.499404	0.616178	-0.116774	0.170244		0.0247263	0.505563	0.693614		-0.298231	2.15032e-05		-0.333431	0.00155384		-0.525738	0.000390336
cg26590106	chr6	32548321	0.5	HLA-DRB1	Body	intron 3/4		-	-	-	-	-	-		0.640775	0.307855	0.33292	0.00122478		0.897381	0.922622	0.258319		0.37628	2.22585e-09		0.592891	1.42203e-16		0.307329	0.0618933
cg18097763	chr6	32548402	0.44	HLA-DRB1	Body	intron 3/4		-	-	-	-	-	-		0.825374	0.869913	-0.0445384	0.0454464		0.748254	0.838115	0.892016		-0.0574657	0.000136247		-0.0672628	0.0023554		-0.0950717	0.0028798
cg20100998	chr6	32548589	0.56	HLA-DRB1	Body	intron 3/4		-	-	-	-	-	-		0.969166	0.967673	0.00149308	0.724924		0.96927	0.969434	0.974473		-0.00270542	0.375312		-0.00431593	0.312679		-0.0020999	0.734725
cg01815645	chr6	32548627	0.44	HLA-DRB1	Body	intron 3/4		-	-	-	-	-	-		0.90978	0.898733	0.0110468	0.294552		0.876006	0.924097	0.911427		-0.0104382	0.375265		-0.00976144	0.556337		-0.022347	0.346559
cg21810411	chr6	32549139	0.52	HLA-DRB1	Body	intron 3/4		32549139	32549361	0.113322	3	0.0193901	0.961		0.89992	0.75413	0.14579	0.0210873		0.953427	0.918871	0.768459		0.0294787	0.568449		0.063169	0.382084		-0.0104897	0.92014
cg12867728	chr6	32549283	0.48	HLA-DRB1	Body	exon 3		32549139	32549361	0.113322	3	0.0193901	0.961		0.336181	0.315049	0.0211318	0.306215		0.296333	0.305551	0.330995		0.0396783	0.0274877		0.0639891	0.0101139		0.0293698	0.436464
cg04026937	chr6	32549361	0.54	HLA-DRB1	Body	exon 3		32549139	32549361	0.113322	3	0.0193901	0.961		0.845528	0.715576	0.129952	0.062396		0.842834	0.877974	0.697182		0.0398036	0.495974		0.0614998	0.453244		0.0350267	0.767375
cg20022036	chr6	32549496	0.5	HLA-DRB1	Body	exon 3		-	-	-	-	-	-		0.792604	0.879809	-0.0872048	0.0225116		0.558941	0.664893	0.914261		-0.124836	3.20917e-08		-0.175653	2.80687e-08		-0.145474	0.00834286
cg08269402	chr6	32549631	0.5	HLA-DRB1	Body	intron 2/3		-	-	-	-	-	-		0.695007	0.668481	0.0265266	0.756737		0.50211	0.601735	0.691231		-0.129971	0.00880993		-0.154229	0.0297929		-0.210684	0.039852
cg13910785	chr6	32549849	0.4	HLA-DRB1	Body	intron 2/3		32549849	32550067	0.175433	3	0.00126449	0.244		0.601475	0.273278	0.328198	0.00256658		0.951437	0.897313	0.204952		0.398955	2.12125e-09		0.622385	1.86039e-15		0.338739	0.0514789
cg23905789	chr6	32549935	0.42	HLA-DRB1	Body	intron 2/3		32549849	32550067	0.175433	3	0.00126449	0.244		0.699906	0.60929	0.0906165	0.216068		0.962593	0.946711	0.517119		0.296866	9.60185e-07		0.443496	5.24473e-08		0.292633	0.0426516
cg09086151	chr6	32550067	0.32	HLA-DRB1	Body	intron 2/3		32549849	32550067	0.175433	3	0.00126449	0.244		0.872879	0.763833	0.109046	0.00293366		0.954196	0.916283	0.768892		0.0604137	0.050635		0.100768	0.0183536		0.0378158	0.556892
cg11404906	chr6	32551749	0.52	HLA-DRB1	Body	intron 2/3		32551749	32552095	-0.227289	11	7.27517e-05	0.021		0.476948	0.771423	-0.294474	0.00372482		0.126977	0.173016	0.874848		-0.379785	6.17691e-11		-0.585152	1.16282e-19		-0.337612	0.0326633
cg19575208	chr6	32551888	0.58	HLA-DRB1	Body	exon 2		32551749	32552095	-0.227289	11	7.27517e-05	0.021		0.677496	0.840843	-0.163347	0.00943379		0.269414	0.525657	0.89991		-0.246242	1.57383e-14		-0.328716	3.18926e-11		-0.323672	0.000329085
cg08845336	chr6	32551891	0.56	HLA-DRB1	Body	exon 2		32551749	32552095	-0.227289	11	7.27517e-05	0.021		0.656464	0.849708	-0.193244	0.0060095		0.235788	0.467762	0.91595		-0.283524	1.4839e-14		-0.388199	1.20426e-12		-0.352594	0.000804664
cg15568074	chr6	32551949	0.66	HLA-DRB1	Body	exon 2		32551749	32552095	-0.227289	11	7.27517e-05	0.021		0.309266	0.582007	-0.272741	0.0070954		0.0172703	0.0753841	0.65121		-0.309836	9.9833e-06		-0.461841	1.31599e-06		-0.30755	0.0576383
cg24242384	chr6	32551954	0.62	HLA-DRB1	Body	exon 2		32551749	32552095	-0.227289	11	7.27517e-05	0.021		0.354165	0.495254	-0.141089	0.0063527		0.145008	0.222334	0.530165		-0.16669	4.17733e-06		-0.241326	1.3938e-06		-0.180228	0.0319697
cg17316649	chr6	32552016	0.7	HLA-DRB1	Body	exon 2		32551749	32552095	-0.227289	11	7.27517e-05	0.021		0.675416	0.733119	-0.0577028	0.123516		0.468423	0.607488	0.764106		-0.143381	5.37927e-07		-0.183718	1.3068e-05		-0.204354	0.00179347
cg10765922	chr6	32552022	0.7	HLA-DRB1	Body	exon 2		32551749	32552095	-0.227289	11	7.27517e-05	0.021		0.600817	0.662743	-0.061926	0.242419		0.466253	0.583344	0.657602		-0.0711726	0.0294568		-0.0710468	0.129816		-0.143094	0.0301616
cg06032479	chr6	32552026	0.62	HLA-DRB1	Body	exon 2		32551749	32552095	-0.227289	11	7.27517e-05	0.021		0.650293	0.726849	-0.0765559	0.124643		0.486945	0.623796	0.735707		-0.0956791	0.00193492		-0.109089	0.0147278		-0.164291	0.010189
cg08578320	chr6	32552039	0.56	HLA-DRB1	Body	exon 2		32551749	32552095	-0.227289	11	7.27517e-05	0.021		0.52021	0.723688	-0.203478	0.0139566		0.0900037	0.404578	0.819847		-0.323453	4.16864e-13		-0.432252	1.79056e-10		-0.424201	0.000463654
cg09139047	chr6	32552042	0.56	HLA-DRB1	Body	exon 2		32551749	32552095	-0.227289	11	7.27517e-05	0.021		0.511343	0.778972	-0.267629	0.00548079		0.0327177	0.323798	0.893072		-0.391984	6.74459e-14		-0.542958	6.59755e-13		-0.474543	0.00131561
cg15602423	chr6	32552095	0.54	HLA-DRB1	Body	exon 2		32551749	32552095	-0.227289	11	7.27517e-05	0.021		0.468347	0.81796	-0.349613	0.000777514		0.0380866	0.252938	0.88039		-0.389959	1.31898e-13		-0.549895	5.80323e-14		-0.45195	0.0024035
cg15982117	chr6	32552106	0.58	HLA-DRB1	Body	exon 2		32552106	32552515	-0.2627	8	2.42506e-05	0.007		0.498392	0.770507	-0.272115	0.000984004		0.0692999	0.44062	0.78881		-0.309326	1.56791e-11		-0.398827	1.99147e-08		-0.435745	0.000207912
cg16514085	chr6	32552152	0.52	HLA-DRB1	Body	exon 2		32552106	32552515	-0.2627	8	2.42506e-05	0.007		0.200844	0.54827	-0.347426	0.000182181		0.013884	0.0154249	0.56926		-0.274616	6.87738e-06		-0.442984	1.53994e-08		-0.203041	0.158271
cg14645244	chr6	32552205	0.64	HLA-DRB1	Body	intron 1/2		32552106	32552515	-0.2627	8	2.42506e-05	0.007		0.234868	0.428325	-0.193457	0.00146177		0.0598485	0.0552813	0.463336		-0.221387	6.443e-10		-0.350408	3.80166e-20		-0.177562	0.0626391
cg00211215	chr6	32552246	0.72	HLA-DRB1	Body	intron 1/2		32552106	32552515	-0.2627	8	2.42506e-05	0.007		0.333648	0.651719	-0.318071	0.00168534		0.0247658	0.157349	0.689394		-0.3238	1.8082e-06		-0.455588	1.66268e-06		-0.377368	0.016794
cg09949906	chr6	32552350	0.68	HLA-DRB1	Body	intron 1/2		32552106	32552515	-0.2627	8	2.42506e-05	0.007		0.46826	0.728099	-0.259839	0.00754138		0.0932816	0.315123	0.796766		-0.331153	6.82096e-09		-0.473777	1.73432e-09		-0.369726	0.00975582
cg26036029	chr6	32552443	0.76	HLA-DRB1	Body	intron 1/2		32552106	32552515	-0.2627	8	2.42506e-05	0.007		0.797733	0.87016	-0.0724274	0.00895893		0.690872	0.796902	0.908568		-0.105297	7.57039e-10		-0.148369	5.52634e-10		-0.122272	0.00518646
cg10632894	chr6	32552453	0.72	HLA-DRB1	Body	intron 1/2		32552106	32552515	-0.2627	8	2.42506e-05	0.007		0.604555	0.851494	-0.246939	0.00114676		0.145624	0.513653	0.919582		-0.311118	3.57508e-13		-0.415236	1.84827e-10		-0.409124	0.000436408
cg14075454	chr6	32552515	0.58	HLA-DRB1	Body	intron 1/2		32552106	32552515	-0.2627	8	2.42506e-05	0.007		0.529018	0.713278	-0.18426	0.000140502		0.488902	0.556915	0.651173		-0.0624739	0.0935779		-0.0928843	0.0748051		-0.0625076	0.414932
cg18052547	chr6	32552547	0.56	HLA-DRB1	Body	intron 1/2		-	-	-	-	-	-		0.692445	0.547419	0.145026	0.0215466		0.635545	0.706195	0.567574		0.0146001	0.787102		0.049555	0.512402		-0.0429634	0.693558
cg17480035	chr6	32552670	0.4	HLA-DRB1	Body	intron 1/2		-	-	-	-	-	-		0.516782	0.527648	-0.0108662	0.854978		0.747617	0.698588	0.402543		0.234521	0.00210499		0.313041	0.00376534		0.308324	0.0570179
cg05383619	chr6	32553920	0.52	HLA-DRB1	Body	intron 1/2		-	-	-	-	-	-		0.538982	0.411835	0.127147	0.00467811		0.592623	0.644888	0.389812		0.159197	1.41089e-06		0.257458	4.26823e-10		0.116346	0.143707
cg17416722	chr6	32554385	0.42	HLA-DRB1	Body	intron 1/2		-	-	-	-	-	-		0.311627	0.0781801	0.233447	0.0019935		0.710986	0.382125	0.028955		0.315228	6.16127e-20		0.406664	2.11703e-11		0.443589	3.56739e-05
cg24147543	chr6	32554481	0.52	HLA-DRB1	Body	intron 1/2		-	-	-	-	-	-		0.256935	0.176431	0.080504	0.16305		0.489113	0.28558	0.123248		0.17946	5.30853e-06		0.215923	0.000233924		0.284768	0.000965786
cg00598125	chr6	32555411	0.42	HLA-DRB1	Body	intron 1/2		-	-	-	-	-	-		0.287056	0.325324	-0.0382682	0.601363		0.537297	0.264829	0.253647		0.15498	0.00507642		0.161565	0.0441624		0.297408	0.00818806
cg24180805	chr6	32556093	0.38	HLA-DRB1	Body	intron 1/2		-	-	-	-	-	-		0.590513	0.640247	-0.0497339	0.0114553		0.572587	0.556722	0.641768		-0.0015156	0.888765		-0.0112	0.459415		0.0169793	0.435108
cg08231637	chr6	32556475	0.48	HLA-DRB1	Body	intron 1/2		-	-	-	-	-	-		0.362957	0.413901	-0.0509441	0.245599		0.507721	0.421308	0.342917		0.126844	5.68022e-05		0.163951	0.000305935		0.177844	0.00991776
cg24071943	chr6	32557321	0.44	HLA-DRB1	Body	intron 1/2		-	-	-	-	-	-		0.241669	0.369648	-0.127979	0.0195129		0.041738	0.102872	0.372397		-0.178265	1.32994e-06		-0.25506	6.2044e-07		-0.198992	0.0214238
cg11993350	chr6	32557404	0.6	HLA-DRB1	Body	intron 1/2		-	-	-	-	-	-		0.351229	0.353566	-0.00233724	0.819043		0.0610561	0.194504	0.450549		-0.231408	0.00111252		-0.325979	0.00105976		-0.268894	0.0788659
cg04601775	chr6	32557478	0.6	HLA-DRB1	1stExon	exon 1		-	-	-	-	-	-		0.498757	0.554761	-0.0560043	0.319459		0.178057	0.382047	0.544971		-0.184134	1.17582e-06		-0.219087	0.000126491		-0.297271	0.000376592
cg24760581	chr6	32557970	0.4	HLA-DRB1	TSS1500	TSS1500		-	-	-	-	-	-		0.462632	0.353923	0.108709	0.190003		0.706639	0.673467	0.28476		0.286509	1.99137e-05		0.399487	2.38843e-05		0.341418	0.0242176
cg10385522	chr6	32558175	0.38	HLA-DRB1	TSS1500	TSS1500		-	-	-	-	-	-		0.655858	0.574037	0.0818206	0.410599		0.971206	0.947563	0.438842		0.374681	3.67214e-07		0.562707	9.745e-09		0.363218	0.0412969
cg15820961	chr6	32558459	0.42	HLA-DRB1	TSS1500	TSS1500		-	-	-	-	-	-		0.915461	0.892199	0.0232621	0.541273		0.972261	0.970199	0.851393		0.0596856	0.0517239		0.0742706	0.0870246		0.0896282	0.154224

## Sheet: Description
Supplementary Data 2. DNA methylation differences at HLA-DRB1 in monocytes.
DMR: differentially methylated region, DMP: Differentially methylation position, FWER: family wise error rate, avg: average, DR15: DRB1*15:01.
Two significant (FWER<5E-02) DMRs and constituent probes are indicated in bold.
