# Supplementary material for: DNA methylation as a mediator of HLA-DRB1*15:01 and a protective variant in multiple sclerosis
Source: Nat Commun. 2018 Jun 19;9:2397. doi: 10.1038/s41467-018-04732-5 (PMC6008330; doi:10.1038/s41467-018-04732-5)
Supplement: Supplementary file 6 — Supplementary Data 3 [file 41467_2018_4732_MOESM6_ESM.xlsx]

## Sheet: Supplementary Data 3
Supplementary Data 3. Primer sequences.
Method	Forward (5'-3')			Reverse (5'-3')
Pyrosequencing (validation of DNA methylation on bsDNA)
PCR_out_cg2407/cg1199	GCTTAAGCTTAAAGGTTTTGTGGGGAATTT			CAAAGAATTCCAATAACTTCCTCCCTATAACTTAAAA
PCR_cg2407/cg1199	GGAAATAATTTGGGATTTAATGATAAAGA			BIO-TAAACTCCCCACTAACTTTATCTAA
seq_cg24071943	GATAAAGATGGGTAATTTTTG
seq_cg11993350	TTATTTTTTTTATTTTATAGTAGTT
PCR_cg0994	GAAAGGGGGTTTGGGGGATTAT			BIO-CCTCCTCCAACTCCTACTTAA
seq_cg09949906	GGTTTGGGGGATTAT
Cloning/sequencing of ex2 (validation of DNA methylation on bsDNA)
ex2DRB1_A_out	GGGAGAGTTTGGAATTGGTTT			AAACCTAACACAAAATCATCACTAAAA
ex2DRB1_A_in	ATTTAAGCTTGATTGAGAGGATTTTAAATGTTTATAGATGG			CAAAGAATTCTCCTCCTCCAACTCCTACTTAAAA
ex2DRB1_B	GCGTAAGCTTGGATTTTAAATGTTTATAGATGG			GCGGGAATTCAAAAATCCCAAAAACCTAAAAATAA
Cloning of ex2 DRB1*15:01 (gene reporter system)
Direct orientation (AvrII/SpeI)	TAGACCTAGGTGAAGGTACCGGTAAAGCGT			TGTAACTAGTGGGTGTATGCCAGGGAGAGT
Invert orientation (SpeI/AvrII)	TGTAACTAGTTGAAGGTACCGGTAAAGCGT			TAGACCTAGGGGGTGTATGCCAGGGAGAGT
Gene expression (cDNA)
5'actin	GGACTTCGAGCAAGAGATGG		3'actin	AGCACTGTGTTGGCGTACAG
5'ex6	GCTGAAATGCAGATGACCAC		3'ex6(1)	TAGCAACCAGGTCCTGAGAAAG
5'ex6	GCTGAAATGCAGATGACCAC		3'ex6(2)	AGTTGCCGAACCAGTAGCAA
5'ex4	GCACAGAGCAAGATGCTGAG		3'ex6(2)	AGTTGCCGAACCAGTAGCAA
5'ex1	GGGTGGAGGGGTTCATAGTT		3'ex1	CTCCAGGGAGCTTCAGACAC
Allele-specific expression (ASE on cDNA) and methylation (ASM on gDNA)
5'01	TTGTGGCAGCTTAAGTTTGAAT		3'01	CCGCGCCTGCTCCAGGAT
5'02	TCCTGTGGCAGCCTAAGAG		3'03	TGCAGTAGTTGTCCACCCG
5'03	TACTTCCATAACCAGGAGGAGA		3'047	CTGCACTGTGAAGCTCTCAC
5'04	GTTTCTTGGAGCAGGTTAAACA		3'048	CTGCACTGTGAAGCTCTCCA
5'05	GTTTCTTGGAGTACTCTACGTC		3'05	CTGCAGTAGGTGTCCACCAG
5'06	GACGGAGCGGGTGCGGTA		3'06	CTGGCTGTTCCAGTACTCCT
5'07	CCTGTGGCAGGGTAAGTATA		3'079	CCCGTAGTTGTGTCTGCACAC
5'08	AGTACTCTACGGGTGAGTGTT		3'08	CACTGTGAAGCTCTCCACAG
5'ex1:*15, 01	CTGGAGGCTCCTGCATGA		3'10	CCCGCTCGTCTTCCAGGAT
5'ex1:*03-14	CTGGAGGCTCCTGCATGG		3'11	TCTGCAATAGGTGTCCACCT
			3'ex1	AGCTCAGCACCATCAGTGTC
Alleles-specific primer pairs used for ASE and ASM (forward/reverse)
DRB1*0101-0103:	5'01/3'047	DRB1*0701-0702:		5'07/3'079
DRB1*1501, 1502:	5'02/3'01	DRB1*0801-0804:		5'08/3'05
DRB1*0301-0302:	5'03/3'03	DRB1*1101-1104:		5'05/3'06
DRB1*0301:	5'06/3'048	DRB1*1201-1202:		5'08/3'08
DRB1*0401:	5'04/3'047	DRB1*1301-1302:		5'03/3'10
DRB1*0404:	5'04/3'048	DRB1*1401,1404:		5'05/3'11
DRB1*15 and 01	5'ex1:*15, 01/3'ex1	DRB1*03-14:		5'ex1:*03-14/3'ex1

## Sheet: Description
Supplementary Data 3. Primer sequences.
bs: bisulfite-converted, ex: exon, seq: sequencing primer, BIO: biotinylation, ASM: allele-specific methylation,
ASE: allele-specific expression.
