# Supplementary material for: DNA methylation as a mediator of HLA-DRB1*15:01 and a protective variant in multiple sclerosis
Source: Nat Commun. 2018 Jun 19;9:2397. doi: 10.1038/s41467-018-04732-5 (PMC6008330; doi:10.1038/s41467-018-04732-5)
Supplement: Supplementary file 7 — Supplementary Data 4 [file 41467_2018_4732_MOESM7_ESM.xlsx]

## Sheet: Supplementary Data 4
Supplementary Data 4. SNPs that mediate risk for MS through changes in DNA methylation.
SNP	Counted allele	Other allele	Risk allele	SNP chr	SNP pos	DMR	DMR Location	Gene	Number of probes in DMRs	FWER (meth vs. pheno)	p.val (geno vs. meth)	adj_p.val (geno vs. pheno)	p.val (CIT)	Estimate (geno vs. meth)	Value (meth vs. pheno)
RS1265758	A	G	A	6	32431507	DMR1	chr6_32490012_32490043	HLA-DRB5	2	0.013	0	0.0124	0.000934101	0.116822	0.119928
RS1265759	G	A	G	6	32430371	DMR1	chr6_32490012_32490043	HLA-DRB5	2	0.013	0	0.0124	0.000341709	0.116822	0.119928
RS2227956	G	A	G	6	31886251	DMR1	chr6_32490012_32490043	HLA-DRB5	2	0.013	0	0.0163	0.000838326	0.153715	0.119928
RS2395150	G	A	G	6	32434023	DMR1	chr6_32490012_32490043	HLA-DRB5	2	0.013	0	0.0124	0.000376857	0.116822	0.119928
RS2395173	A	G	A	6	32512837	DMR1	chr6_32490012_32490043	HLA-DRB5	2	0.013	0	0.0124	0.00168655	0.159575	0.119928
RS2395182	C	A	C	6	32521295	DMR1	chr6_32490012_32490043	HLA-DRB5	2	0.013	0	0.0001	0.0451714	0.19447	0.119928
RS2647012	A	G	A	6	32772436	DMR1	chr6_32490012_32490043	HLA-DRB5	2	0.013	0	0.0057	0.00028167	0.133398	0.119928
RS2849015	A	G	G	6	32306914	DMR1	chr6_32490012_32490043	HLA-DRB5	2	0.013	9.4702e-13	0.0057	0.00072333	-0.111294	0.119928
RS2856717	A	G	A	6	32778286	DMR1	chr6_32490012_32490043	HLA-DRB5	2	0.013	0	0.0075	0.00152215	0.132676	0.119928
RS2856725	G	A	G	6	32774716	DMR1	chr6_32490012_32490043	HLA-DRB5	2	0.013	0	0.0057	0.00264837	0.133429	0.119928
RS2858305	C	A	C	6	32778442	DMR1	chr6_32490012_32490043	HLA-DRB5	2	0.013	0	0.0075	0.000783613	0.132676	0.119928
RS3094211	G	A	G	6	31194381	DMR1	chr6_32490012_32490043	HLA-DRB5	2	0.013	1.20198e-09	0.0156	0.000424813	0.0942245	0.119928
RS3095320	G	A	G	6	31195913	DMR1	chr6_32490012_32490043	HLA-DRB5	2	0.013	1.20198e-09	0.0156	0.000424813	0.0942245	0.119928
RS3096700	C	A	A	6	32329760	DMR1	chr6_32490012_32490043	HLA-DRB5	2	0.013	0	0.0091	0.00218706	-0.123786	0.119928
RS3117098	G	A	G	6	32466491	DMR1	chr6_32490012_32490043	HLA-DRB5	2	0.013	0	0.0149	0.000988753	0.176588	0.119928
RS3129720	A	G	A	6	32771609	DMR1	chr6_32490012_32490043	HLA-DRB5	2	0.013	0	0.0085	0.00466797	0.154192	0.119928
RS3129871	A	C	A	6	32514320	DMR1	chr6_32490012_32490043	HLA-DRB5	2	0.013	0	0.0035	0.00149116	0.156529	0.119928
RS3129882	G	A	G	6	32517508	DMR1	chr6_32490012_32490043	HLA-DRB5	2	0.013	0	0.0121	0.00404709	0.152431	0.119928
RS3129934	A	G	A	6	32444165	DMR1	chr6_32490012_32490043	HLA-DRB5	2	0.013	0	0.0002	0.03882	0.215126	0.119928
RS3129941	A	G	A	6	32445664	DMR1	chr6_32490012_32490043	HLA-DRB5	2	0.013	0	0.0015	0.00276378	0.187281	0.119928
RS3130050	G	A	G	6	31726740	DMR1	chr6_32490012_32490043	HLA-DRB5	2	0.013	0	0.0122	0.00102908	0.17094	0.119928
RS3130320	A	G	A	6	32331236	DMR1	chr6_32490012_32490043	HLA-DRB5	2	0.013	0	0.0058	0.00472714	0.132152	0.119928
RS3130981	A	G	A	6	31191792	DMR1	chr6_32490012_32490043	HLA-DRB5	2	0.013	1.20198e-09	0.0156	0.000433125	0.0942245	0.119928
RS3132946	A	G	A	6	32298006	DMR1	chr6_32490012_32490043	HLA-DRB5	2	0.013	0	0.0024	0.00485352	0.213255	0.119928
RS3134603	A	G	A	6	32233980	DMR1	chr6_32490012_32490043	HLA-DRB5	2	0.013	0	0.0085	0.000671766	0.193722	0.119928
RS3134798	G	A	G	6	32292683	DMR1	chr6_32490012_32490043	HLA-DRB5	2	0.013	4.44089e-16	0.024	0.00152672	0.128622	0.119928
RS3134943	A	G	A	6	32255739	DMR1	chr6_32490012_32490043	HLA-DRB5	2	0.013	0	0.0006	0.0100235	0.206492	0.119928
RS3134954	G	A	G	6	32179871	DMR1	chr6_32490012_32490043	HLA-DRB5	2	0.013	0	0.0013	0.0032484	0.196925	0.119928
RS3134994	A	G	A	6	32745658	DMR1	chr6_32490012_32490043	HLA-DRB5	2	0.013	0	0.0014	0.0040141	0.18185	0.119928
RS3135338	G	A	G	6	32509195	DMR1	chr6_32490012_32490043	HLA-DRB5	2	0.013	0	0.0124	0.00145713	0.159575	0.119928
RS3828840	A	G	A	6	32628885	DMR1	chr6_32490012_32490043	HLA-DRB5	2	0.013	0	0.0062	0.000940959	0.164317	0.119928
RS404890	A	C	C	6	32306845	DMR1	chr6_32490012_32490043	HLA-DRB5	2	0.013	9.4702e-13	0.0057	0.000341336	-0.111294	0.119928
RS436388	A	G	A	6	32294242	DMR1	chr6_32490012_32490043	HLA-DRB5	2	0.013	1.95399e-14	0.0033	0.00051439	0.113014	0.119928
RS7192	C	A	A	6	32519624	DMR1	chr6_32490012_32490043	HLA-DRB5	2	0.013	0	0.0052	0.00106178	-0.13587	0.119928
RS910049	A	G	A	6	32423705	DMR1	chr6_32490012_32490043	HLA-DRB5	2	0.013	0	0.0019	0.00468576	0.187443	0.119928
RS926070	G	A	G	6	32365544	DMR1	chr6_32490012_32490043	HLA-DRB5	2	0.013	0	0.003	0.00416337	0.15054	0.119928
RS9267649	A	G	A	6	31932807	DMR1	chr6_32490012_32490043	HLA-DRB5	2	0.013	0	0.0249	0.00115943	0.154969	0.119928
RS9267658	A	G	A	6	31953964	DMR1	chr6_32490012_32490043	HLA-DRB5	2	0.013	0	0.0013	0.00171588	0.179788	0.119928
RS9267911	G	A	A	6	32313088	DMR1	chr6_32490012_32490043	HLA-DRB5	2	0.013	1.30784e-13	0.0015	0.000915123	-0.108024	0.119928
RS9268005	C	A	C	6	32332366	DMR1	chr6_32490012_32490043	HLA-DRB5	2	0.013	0	0.0019	0.00108977	0.149867	0.119928
RS9268832	G	A	A	6	32535767	DMR1	chr6_32490012_32490043	HLA-DRB5	2	0.013	0	0.0024	0.000472511	-0.142038	0.119928
RS9271209	G	A	G	6	32687013	DMR1	chr6_32490012_32490043	HLA-DRB5	2	0.013	0	0.0163	0.00377497	0.184088	0.119928
RS9271252	C	G	C	6	32688266	DMR1	chr6_32490012_32490043	HLA-DRB5	2	0.013	0	0.0116	0.00209259	0.182392	0.119928
RS9271255	G	A	G	6	32688335	DMR1	chr6_32490012_32490043	HLA-DRB5	2	0.013	0	0.0062	0.00300592	0.184214	0.119928
RS9271640	A	G	A	6	32700178	DMR1	chr6_32490012_32490043	HLA-DRB5	2	0.013	0	0.0002	0.0433348	0.208825	0.119928
RS9275572	G	A	A	6	32786977	DMR1	chr6_32490012_32490043	HLA-DRB5	2	0.013	0	0.0024	0.000672337	-0.127966	0.119928
RS9275596	G	A	G	6	32789609	DMR1	chr6_32490012_32490043	HLA-DRB5	2	0.013	0	0.0072	0.00142049	0.136943	0.119928
RS1265758	A	G	A	6	32431507	DMR2	chr6_32549849_32549935	HLA-DRB1	2	0	0	0.0124	0.000917874	0.245163	0.208828
RS1265759	G	A	G	6	32430371	DMR2	chr6_32549849_32549935	HLA-DRB1	2	0	0	0.0124	0.0015082	0.245163	0.208828
RS2227956	G	A	G	6	31886251	DMR2	chr6_32549849_32549935	HLA-DRB1	2	0	0	0.0163	0.000838326	0.263284	0.208828
RS2395150	G	A	G	6	32434023	DMR2	chr6_32549849_32549935	HLA-DRB1	2	0	0	0.0124	0.000510734	0.245163	0.208828
RS2395173	A	G	A	6	32512837	DMR2	chr6_32549849_32549935	HLA-DRB1	2	0	0	0.0124	0.000758465	0.281968	0.208828
RS2647012	A	G	A	6	32772436	DMR2	chr6_32549849_32549935	HLA-DRB1	2	0	2.86438e-14	0.0057	0.00136267	0.211269	0.208828
RS2849015	A	G	G	6	32306914	DMR2	chr6_32549849_32549935	HLA-DRB1	2	0	9.76996e-15	0.0057	0.000341336	-0.212262	0.208828
RS2856717	A	G	A	6	32778286	DMR2	chr6_32549849_32549935	HLA-DRB1	2	0	5.21805e-14	0.0075	0.000407683	0.210186	0.208828
RS2856725	G	A	G	6	32774716	DMR2	chr6_32549849_32549935	HLA-DRB1	2	0	2.79776e-14	0.0057	0.000333552	0.211329	0.208828
RS2858305	C	A	C	6	32778442	DMR2	chr6_32549849_32549935	HLA-DRB1	2	0	5.21805e-14	0.0075	0.000407683	0.210186	0.208828
RS3094211	G	A	G	6	31194381	DMR2	chr6_32549849_32549935	HLA-DRB1	2	0	3.38489e-10	0.0156	0.000424813	0.172123	0.208828
RS3095320	G	A	G	6	31195913	DMR2	chr6_32549849_32549935	HLA-DRB1	2	0	3.38489e-10	0.0156	0.000429438	0.172123	0.208828
RS3096700	C	A	A	6	32329760	DMR2	chr6_32549849_32549935	HLA-DRB1	2	0	0	0.0091	0.00356493	-0.214347	0.208828
RS3117098	G	A	G	6	32466491	DMR2	chr6_32549849_32549935	HLA-DRB1	2	0	0	0.0149	0.00199707	0.30914	0.208828
RS3129720	A	G	A	6	32771609	DMR2	chr6_32549849_32549935	HLA-DRB1	2	0	0	0.0085	0.000568041	0.261285	0.208828
RS3129871	A	C	A	6	32514320	DMR2	chr6_32549849_32549935	HLA-DRB1	2	0	0	0.0035	0.0022754	0.275055	0.208828
RS3129882	G	A	G	6	32517508	DMR2	chr6_32549849_32549935	HLA-DRB1	2	0	0	0.0121	0.00195473	0.25933	0.208828
RS3129941	A	G	A	6	32445664	DMR2	chr6_32549849_32549935	HLA-DRB1	2	0	0	0.0015	0.0140084	0.340329	0.208828
RS3130050	G	A	G	6	31726740	DMR2	chr6_32549849_32549935	HLA-DRB1	2	0	0	0.0122	0.000752988	0.304576	0.208828
RS3130320	A	G	A	6	32331236	DMR2	chr6_32549849_32549935	HLA-DRB1	2	0	0	0.0058	0.000336372	0.221945	0.208828
RS3130981	A	G	A	6	31191792	DMR2	chr6_32549849_32549935	HLA-DRB1	2	0	3.38489e-10	0.0156	0.000424813	0.172123	0.208828
RS3132946	A	G	A	6	32298006	DMR2	chr6_32549849_32549935	HLA-DRB1	2	0	0	0.0024	0.0138366	0.380206	0.208828
RS3134603	A	G	A	6	32233980	DMR2	chr6_32549849_32549935	HLA-DRB1	2	0	0	0.0085	0.000568762	0.357873	0.208828
RS3134798	G	A	G	6	32292683	DMR2	chr6_32549849_32549935	HLA-DRB1	2	0	0	0.024	0.00152672	0.238683	0.208828
RS3134943	A	G	A	6	32255739	DMR2	chr6_32549849_32549935	HLA-DRB1	2	0	0	0.0006	0.00472117	0.367747	0.208828
RS3134954	G	A	G	6	32179871	DMR2	chr6_32549849_32549935	HLA-DRB1	2	0	0	0.0013	0.00345577	0.360122	0.208828
RS3134994	A	G	A	6	32745658	DMR2	chr6_32549849_32549935	HLA-DRB1	2	0	0	0.0014	0.00617306	0.304971	0.208828
RS3135338	G	A	G	6	32509195	DMR2	chr6_32549849_32549935	HLA-DRB1	2	0	0	0.0124	0.00435327	0.281968	0.208828
RS404890	A	C	C	6	32306845	DMR2	chr6_32549849_32549935	HLA-DRB1	2	0	9.76996e-15	0.0057	0.000341336	-0.212262	0.208828
RS436388	A	G	A	6	32294242	DMR2	chr6_32549849_32549935	HLA-DRB1	2	0	0	0.0033	0.00159543	0.221232	0.208828
RS7192	C	A	A	6	32519624	DMR2	chr6_32549849_32549935	HLA-DRB1	2	0	0	0.0052	0.000349525	-0.220598	0.208828
RS910049	A	G	A	6	32423705	DMR2	chr6_32549849_32549935	HLA-DRB1	2	0	0	0.0019	0.00534861	0.337306	0.208828
RS926070	G	A	G	6	32365544	DMR2	chr6_32549849_32549935	HLA-DRB1	2	0	0	0.003	0.00364274	0.303211	0.208828
RS9267649	A	G	A	6	31932807	DMR2	chr6_32549849_32549935	HLA-DRB1	2	0	0	0.0249	0.00115943	0.272104	0.208828
RS9267658	A	G	A	6	31953964	DMR2	chr6_32549849_32549935	HLA-DRB1	2	0	0	0.0013	0.00221485	0.325676	0.208828
RS9267911	G	A	A	6	32313088	DMR2	chr6_32549849_32549935	HLA-DRB1	2	0	1.62093e-14	0.0015	0.0011907	-0.197795	0.208828
RS9268005	C	A	C	6	32332366	DMR2	chr6_32549849_32549935	HLA-DRB1	2	0	0	0.0019	0.00817007	0.301623	0.208828
RS9268832	G	A	A	6	32535767	DMR2	chr6_32549849_32549935	HLA-DRB1	2	0	0	0.0024	0.00175384	-0.231617	0.208828
RS9271640	A	G	A	6	32700178	DMR2	chr6_32549849_32549935	HLA-DRB1	2	0	0	0.0002	0.0286621	0.367994	0.208828
RS9275572	G	A	A	6	32786977	DMR2	chr6_32549849_32549935	HLA-DRB1	2	0	6.79456e-14	0.0024	0.00241565	-0.200918	0.208828
RS9275596	G	A	G	6	32789609	DMR2	chr6_32549849_32549935	HLA-DRB1	2	0	4.44089e-16	0.0072	0.000646995	0.222134	0.208828
RS1265758	A	G	A	6	32431507	DMR3	chr6_32551749_32551949	HLA-DRB1	4	0	0	0.0124	0.00154985	-0.19259	-0.144838
RS1265759	G	A	G	6	32430371	DMR3	chr6_32551749_32551949	HLA-DRB1	4	0	0	0.0124	0.00152697	-0.19259	-0.144838
RS2227956	G	A	G	6	31886251	DMR3	chr6_32551749_32551949	HLA-DRB1	4	0	0	0.0163	0.000838326	-0.199349	-0.144838
RS2395150	G	A	G	6	32434023	DMR3	chr6_32551749_32551949	HLA-DRB1	4	0	0	0.0124	0.00371871	-0.19259	-0.144838
RS2395173	A	G	A	6	32512837	DMR3	chr6_32551749_32551949	HLA-DRB1	4	0	0	0.0124	0.00574451	-0.244961	-0.144838
RS2647012	A	G	A	6	32772436	DMR3	chr6_32551749_32551949	HLA-DRB1	4	0	0	0.0057	0.00167408	-0.21034	-0.144838
RS2849015	A	G	G	6	32306914	DMR3	chr6_32551749_32551949	HLA-DRB1	4	0	2.20236e-10	0.0057	0.00237771	0.12873	-0.144838
RS2856717	A	G	A	6	32778286	DMR3	chr6_32551749_32551949	HLA-DRB1	4	0	0	0.0075	0.0102269	-0.210426	-0.144838
RS2856725	G	A	G	6	32774716	DMR3	chr6_32551749_32551949	HLA-DRB1	4	0	0	0.0057	0.00170216	-0.210377	-0.144838
RS2858305	C	A	C	6	32778442	DMR3	chr6_32551749_32551949	HLA-DRB1	4	0	0	0.0075	0.00103722	-0.210426	-0.144838
RS3096700	C	A	A	6	32329760	DMR3	chr6_32551749_32551949	HLA-DRB1	4	0	0	0.0091	0.00329796	0.200065	-0.144838
RS3117098	G	A	G	6	32466491	DMR3	chr6_32551749_32551949	HLA-DRB1	4	0	0	0.0149	0.00113559	-0.248652	-0.144838
RS3129720	A	G	A	6	32771609	DMR3	chr6_32551749_32551949	HLA-DRB1	4	0	0	0.0085	0.0056548	-0.215428	-0.144838
RS3129871	A	C	A	6	32514320	DMR3	chr6_32551749_32551949	HLA-DRB1	4	0	0	0.0035	0.00402605	-0.235872	-0.144838
RS3129882	G	A	G	6	32517508	DMR3	chr6_32551749_32551949	HLA-DRB1	4	0	0	0.0121	0.00500583	-0.230836	-0.144838
RS3129941	A	G	A	6	32445664	DMR3	chr6_32551749_32551949	HLA-DRB1	4	0	0	0.0015	0.0187235	-0.267112	-0.144838
RS3130050	G	A	G	6	31726740	DMR3	chr6_32551749_32551949	HLA-DRB1	4	0	0	0.0122	0.000912679	-0.228872	-0.144838
RS3130320	A	G	A	6	32331236	DMR3	chr6_32551749_32551949	HLA-DRB1	4	0	0	0.0058	0.0052635	-0.209425	-0.144838
RS3132946	A	G	A	6	32298006	DMR3	chr6_32551749_32551949	HLA-DRB1	4	0	0	0.0024	0.0186797	-0.295254	-0.144838
RS3134603	A	G	A	6	32233980	DMR3	chr6_32551749_32551949	HLA-DRB1	4	0	0	0.0085	0.00440532	-0.275397	-0.144838
RS3134798	G	A	G	6	32292683	DMR3	chr6_32551749_32551949	HLA-DRB1	4	0	2.22045e-16	0.024	0.00152672	-0.167061	-0.144838
RS3134943	A	G	A	6	32255739	DMR3	chr6_32551749_32551949	HLA-DRB1	4	0	0	0.0006	0.022644	-0.284493	-0.144838
RS3134954	G	A	G	6	32179871	DMR3	chr6_32551749_32551949	HLA-DRB1	4	0	0	0.0013	0.0101389	-0.277157	-0.144838
RS3134994	A	G	A	6	32745658	DMR3	chr6_32551749_32551949	HLA-DRB1	4	0	0	0.0014	0.01101	-0.250395	-0.144838
RS3135338	G	A	G	6	32509195	DMR3	chr6_32551749_32551949	HLA-DRB1	4	0	0	0.0124	0.00725187	-0.244961	-0.144838
RS3828840	A	G	A	6	32628885	DMR3	chr6_32551749_32551949	HLA-DRB1	4	0	0	0.0062	0.0059091	-0.25647	-0.144838
RS404890	A	C	C	6	32306845	DMR3	chr6_32551749_32551949	HLA-DRB1	4	0	2.20236e-10	0.0057	0.00136905	0.12873	-0.144838
RS436388	A	G	A	6	32294242	DMR3	chr6_32551749_32551949	HLA-DRB1	4	0	2.22045e-16	0.0033	0.000845775	-0.15537	-0.144838
RS6906846	A	G	A	6	31353715	DMR3	chr6_32551749_32551949	HLA-DRB1	4	0	5.86102e-09	0.0303	0.00202525	-0.11884	-0.144838
RS7192	C	A	A	6	32519624	DMR3	chr6_32551749_32551949	HLA-DRB1	4	0	0	0.0052	0.00442761	0.224861	-0.144838
RS910049	A	G	A	6	32423705	DMR3	chr6_32551749_32551949	HLA-DRB1	4	0	0	0.0019	0.0100451	-0.264947	-0.144838
RS926070	G	A	G	6	32365544	DMR3	chr6_32551749_32551949	HLA-DRB1	4	0	0	0.003	0.00913056	-0.221366	-0.144838
RS9267649	A	G	A	6	31932807	DMR3	chr6_32551749_32551949	HLA-DRB1	4	0	0	0.0249	0.00212149	-0.205041	-0.144838
RS9267658	A	G	A	6	31953964	DMR3	chr6_32551749_32551949	HLA-DRB1	4	0	0	0.0013	0.00396496	-0.248467	-0.144838
RS9268005	C	A	C	6	32332366	DMR3	chr6_32551749_32551949	HLA-DRB1	4	0	0	0.0019	0.00650792	-0.221156	-0.144838
RS9268832	G	A	A	6	32535767	DMR3	chr6_32551749_32551949	HLA-DRB1	4	0	0	0.0024	0.00480747	0.227003	-0.144838
RS9271209	G	A	G	6	32687013	DMR3	chr6_32551749_32551949	HLA-DRB1	4	0	0	0.0163	0.0371356	-0.271915	-0.144838
RS9271252	C	G	C	6	32688266	DMR3	chr6_32551749_32551949	HLA-DRB1	4	0	0	0.0116	0.0226871	-0.270531	-0.144838
RS9271255	G	A	G	6	32688335	DMR3	chr6_32551749_32551949	HLA-DRB1	4	0	0	0.0062	0.0183939	-0.273556	-0.144838
RS9275572	G	A	A	6	32786977	DMR3	chr6_32551749_32551949	HLA-DRB1	4	0	0	0.0024	0.00525662	0.215988	-0.144838
RS9275596	G	A	G	6	32789609	DMR3	chr6_32551749_32551949	HLA-DRB1	4	0	0	0.0072	0.00393215	-0.214465	-0.144838
RS1265758	A	G	A	6	32431507	DMR4	chr6_32552039_32552350	HLA-DRB1	8	0	0	0.0124	0.00169296	-0.1996	-0.158057
RS1265759	G	A	G	6	32430371	DMR4	chr6_32552039_32552350	HLA-DRB1	8	0	0	0.0124	0.00559506	-0.1996	-0.158057
RS2227956	G	A	G	6	31886251	DMR4	chr6_32552039_32552350	HLA-DRB1	8	0	0	0.0163	0.00102782	-0.23505	-0.158057
RS2395150	G	A	G	6	32434023	DMR4	chr6_32552039_32552350	HLA-DRB1	8	0	0	0.0124	0.00379999	-0.1996	-0.158057
RS2395173	A	G	A	6	32512837	DMR4	chr6_32552039_32552350	HLA-DRB1	8	0	0	0.0124	0.0115704	-0.26587	-0.158057
RS2647012	A	G	A	6	32772436	DMR4	chr6_32552039_32552350	HLA-DRB1	8	0	0	0.0057	0.00367772	-0.212996	-0.158057
RS2849015	A	G	G	6	32306914	DMR4	chr6_32552039_32552350	HLA-DRB1	8	0	4.18579e-11	0.0057	0.000446897	0.145087	-0.158057
RS2856717	A	G	A	6	32778286	DMR4	chr6_32552039_32552350	HLA-DRB1	8	0	0	0.0075	0.00175124	-0.213154	-0.158057
RS2856725	G	A	G	6	32774716	DMR4	chr6_32552039_32552350	HLA-DRB1	8	0	0	0.0057	0.0031404	-0.213041	-0.158057
RS2858305	C	A	C	6	32778442	DMR4	chr6_32552039_32552350	HLA-DRB1	8	0	0	0.0075	0.00100361	-0.213154	-0.158057
RS3096700	C	A	A	6	32329760	DMR4	chr6_32552039_32552350	HLA-DRB1	8	0	0	0.0091	0.00904874	0.206515	-0.158057
RS3117098	G	A	G	6	32466491	DMR4	chr6_32552039_32552350	HLA-DRB1	8	0	0	0.0149	0.00173034	-0.277717	-0.158057
RS3129720	A	G	A	6	32771609	DMR4	chr6_32552039_32552350	HLA-DRB1	8	0	0	0.0085	0.00819904	-0.226039	-0.158057
RS3129871	A	C	A	6	32514320	DMR4	chr6_32552039_32552350	HLA-DRB1	8	0	0	0.0035	0.0136863	-0.252671	-0.158057
RS3129882	G	A	G	6	32517508	DMR4	chr6_32552039_32552350	HLA-DRB1	8	0	0	0.0121	0.00953071	-0.244363	-0.158057
RS3129941	A	G	A	6	32445664	DMR4	chr6_32552039_32552350	HLA-DRB1	8	0	0	0.0015	0.0199877	-0.304361	-0.158057
RS3130050	G	A	G	6	31726740	DMR4	chr6_32552039_32552350	HLA-DRB1	8	0	0	0.0122	0.00116559	-0.265825	-0.158057
RS3130320	A	G	A	6	32331236	DMR4	chr6_32552039_32552350	HLA-DRB1	8	0	0	0.0058	0.00439505	-0.215978	-0.158057
RS3130981	A	G	A	6	31191792	DMR4	chr6_32552039_32552350	HLA-DRB1	8	0	2.44277e-10	0.0156	0.00463165	-0.137101	-0.158057
RS3132946	A	G	A	6	32298006	DMR4	chr6_32552039_32552350	HLA-DRB1	8	0	0	0.0024	0.0111773	-0.327967	-0.158057
RS3134603	A	G	A	6	32233980	DMR4	chr6_32552039_32552350	HLA-DRB1	8	0	0	0.0085	0.00406233	-0.304409	-0.158057
RS3134798	G	A	G	6	32292683	DMR4	chr6_32552039_32552350	HLA-DRB1	8	0	0	0.024	0.00152672	-0.188585	-0.158057
RS3134943	A	G	A	6	32255739	DMR4	chr6_32552039_32552350	HLA-DRB1	8	0	0	0.0006	0.0237716	-0.315488	-0.158057
RS3134954	G	A	G	6	32179871	DMR4	chr6_32552039_32552350	HLA-DRB1	8	0	0	0.0013	0.0174409	-0.310505	-0.158057
RS3134994	A	G	A	6	32745658	DMR4	chr6_32552039_32552350	HLA-DRB1	8	0	0	0.0014	0.0127091	-0.266728	-0.158057
RS3135338	G	A	G	6	32509195	DMR4	chr6_32552039_32552350	HLA-DRB1	8	0	0	0.0124	0.00589827	-0.26587	-0.158057
RS3828840	A	G	A	6	32628885	DMR4	chr6_32552039_32552350	HLA-DRB1	8	0	0	0.0062	0.00612437	-0.264388	-0.158057
RS404890	A	C	C	6	32306845	DMR4	chr6_32552039_32552350	HLA-DRB1	8	0	4.18579e-11	0.0057	0.000341336	0.145087	-0.158057
RS436388	A	G	A	6	32294242	DMR4	chr6_32552039_32552350	HLA-DRB1	8	0	0	0.0033	0.00286423	-0.171047	-0.158057
RS6906846	A	G	A	6	31353715	DMR4	chr6_32552039_32552350	HLA-DRB1	8	0	2.14524e-09	0.0303	0.00202525	-0.132666	-0.158057
RS7192	C	A	A	6	32519624	DMR4	chr6_32552039_32552350	HLA-DRB1	8	0	0	0.0052	0.00236035	0.218272	-0.158057
RS910049	A	G	A	6	32423705	DMR4	chr6_32552039_32552350	HLA-DRB1	8	0	0	0.0019	0.0116161	-0.301961	-0.158057
RS926070	G	A	G	6	32365544	DMR4	chr6_32552039_32552350	HLA-DRB1	8	0	0	0.003	0.0122514	-0.245944	-0.158057
RS9267649	A	G	A	6	31932807	DMR4	chr6_32552039_32552350	HLA-DRB1	8	0	0	0.0249	0.00212927	-0.240374	-0.158057
RS9267658	A	G	A	6	31953964	DMR4	chr6_32552039_32552350	HLA-DRB1	8	0	0	0.0013	0.00687574	-0.280263	-0.158057
RS9268005	C	A	C	6	32332366	DMR4	chr6_32552039_32552350	HLA-DRB1	8	0	0	0.0019	0.0195478	-0.244721	-0.158057
RS9268832	G	A	A	6	32535767	DMR4	chr6_32552039_32552350	HLA-DRB1	8	0	0	0.0024	0.00714636	0.224547	-0.158057
RS9271209	G	A	G	6	32687013	DMR4	chr6_32552039_32552350	HLA-DRB1	8	0	0	0.0163	0.0453233	-0.292058	-0.158057
RS9271252	C	G	C	6	32688266	DMR4	chr6_32552039_32552350	HLA-DRB1	8	0	0	0.0116	0.0162776	-0.290185	-0.158057
RS9271255	G	A	G	6	32688335	DMR4	chr6_32552039_32552350	HLA-DRB1	8	0	0	0.0062	0.0147057	-0.293514	-0.158057
RS9275572	G	A	A	6	32786977	DMR4	chr6_32552039_32552350	HLA-DRB1	8	0	0	0.0024	0.00212462	0.205408	-0.158057
RS9275596	G	A	G	6	32789609	DMR4	chr6_32552039_32552350	HLA-DRB1	8	0	0	0.0072	0.00237112	-0.218929	-0.158057
RS1265759	G	A	G	6	32430371	DMR5	chr6_32557970_32558175	HLA-DRB1	2	0	0	0.0124	0.0365269	0.264127	0.179096
RS2227956	G	A	G	6	31886251	DMR5	chr6_32557970_32558175	HLA-DRB1	2	0	9.19605e-09	0.0163	0.00771285	0.207996	0.179096
RS2395150	G	A	G	6	32434023	DMR5	chr6_32557970_32558175	HLA-DRB1	2	0	0	0.0124	0.0373471	0.264127	0.179096
RS2395173	A	G	A	6	32512837	DMR5	chr6_32557970_32558175	HLA-DRB1	2	0	3.86358e-14	0.0124	0.0186417	0.220322	0.179096
RS2849015	A	G	G	6	32306914	DMR5	chr6_32557970_32558175	HLA-DRB1	2	0	4.80488e-09	0.0057	0.012475	-0.18246	0.179096
RS3096700	C	A	A	6	32329760	DMR5	chr6_32557970_32558175	HLA-DRB1	2	0	3.23624e-09	0.0091	0.0126252	-0.169191	0.179096
RS3117098	G	A	G	6	32466491	DMR5	chr6_32557970_32558175	HLA-DRB1	2	0	5.92859e-14	0.0149	0.0123294	0.237495	0.179096
RS3129720	A	G	A	6	32771609	DMR5	chr6_32557970_32558175	HLA-DRB1	2	0	0	0.0085	0.0134778	0.253174	0.179096
RS3129871	A	C	A	6	32514320	DMR5	chr6_32557970_32558175	HLA-DRB1	2	0	1.02141e-14	0.0035	0.0152493	0.222389	0.179096
RS3129882	G	A	G	6	32517508	DMR5	chr6_32557970_32558175	HLA-DRB1	2	0	4.62611e-09	0.0121	0.0172572	0.180469	0.179096
RS3129941	A	G	A	6	32445664	DMR5	chr6_32557970_32558175	HLA-DRB1	2	0	0	0.0015	0.0472989	0.293524	0.179096
RS3130050	G	A	G	6	31726740	DMR5	chr6_32557970_32558175	HLA-DRB1	2	0	2.11631e-12	0.0122	0.0114929	0.257647	0.179096
RS3130320	A	G	A	6	32331236	DMR5	chr6_32557970_32558175	HLA-DRB1	2	0	1.60836e-09	0.0058	0.00804715	0.174253	0.179096
RS3132946	A	G	A	6	32298006	DMR5	chr6_32557970_32558175	HLA-DRB1	2	0	0	0.0024	0.036293	0.336365	0.179096
RS3134603	A	G	A	6	32233980	DMR5	chr6_32557970_32558175	HLA-DRB1	2	0	0	0.0085	0.0222629	0.331627	0.179096
RS3134798	G	A	G	6	32292683	DMR5	chr6_32557970_32558175	HLA-DRB1	2	0	3.28626e-14	0.024	0.0135919	0.237274	0.179096
RS3134954	G	A	G	6	32179871	DMR5	chr6_32557970_32558175	HLA-DRB1	2	0	0	0.0013	0.0475174	0.320278	0.179096
RS3134994	A	G	A	6	32745658	DMR5	chr6_32557970_32558175	HLA-DRB1	2	0	0	0.0014	0.0311518	0.255984	0.179096
RS3135338	G	A	G	6	32509195	DMR5	chr6_32557970_32558175	HLA-DRB1	2	0	3.86358e-14	0.0124	0.0134445	0.220322	0.179096
RS404890	A	C	C	6	32306845	DMR5	chr6_32557970_32558175	HLA-DRB1	2	0	4.80488e-09	0.0057	0.0158541	-0.18246	0.179096
RS436388	A	G	A	6	32294242	DMR5	chr6_32557970_32558175	HLA-DRB1	2	0	1.75637e-13	0.0033	0.0236355	0.215059	0.179096
RS7192	C	A	A	6	32519624	DMR5	chr6_32557970_32558175	HLA-DRB1	2	0	4.49026e-10	0.0052	0.0176511	-0.18093	0.179096
RS910049	A	G	A	6	32423705	DMR5	chr6_32557970_32558175	HLA-DRB1	2	0	0	0.0019	0.0334596	0.289319	0.179096
RS9267649	A	G	A	6	31932807	DMR5	chr6_32557970_32558175	HLA-DRB1	2	0	9.5223e-10	0.0249	0.00303484	0.220586	0.179096
RS9267658	A	G	A	6	31953964	DMR5	chr6_32557970_32558175	HLA-DRB1	2	0	2.75335e-14	0.0013	0.0267953	0.280679	0.179096
RS9268832	G	A	A	6	32535767	DMR5	chr6_32557970_32558175	HLA-DRB1	2	0	5.15636e-11	0.0024	0.012354	-0.189806	0.179096
RS9275596	G	A	G	6	32789609	DMR5	chr6_32557970_32558175	HLA-DRB1	2	0	8.34655e-10	0.0072	0.00865236	0.190272	0.179096
RS1077394	G	A	G	6	31718363	DMR6	chr6_32608858_32608879	HLA-DQA1	2	0.005	5.35756e-10	0.0124	0.0309143	0.16518	0.130585
RS1265758	A	G	A	6	32431507	DMR6	chr6_32608858_32608879	HLA-DQA1	2	0.005	7.86324e-09	0.0124	0.0240074	0.140978	0.130585
RS2227956	G	A	G	6	31886251	DMR6	chr6_32608858_32608879	HLA-DQA1	2	0.005	1.02141e-13	0.0163	0.0302115	0.225885	0.130585
RS2395173	A	G	A	6	32512837	DMR6	chr6_32608858_32608879	HLA-DQA1	2	0.005	3.66707e-12	0.0124	0.0281377	0.174489	0.130585
RS2858305	C	A	C	6	32778442	DMR6	chr6_32608858_32608879	HLA-DQA1	2	0.005	3.79696e-14	0.0075	0.0332862	0.200825	0.130585
RS3094211	G	A	G	6	31194381	DMR6	chr6_32608858_32608879	HLA-DQA1	2	0.005	1.20309e-09	0.0156	0.0263612	0.158778	0.130585
RS3095320	G	A	G	6	31195913	DMR6	chr6_32608858_32608879	HLA-DQA1	2	0.005	1.20309e-09	0.0156	0.0322108	0.158778	0.130585
RS3117098	G	A	G	6	32466491	DMR6	chr6_32608858_32608879	HLA-DQA1	2	0.005	1.13465e-13	0.0149	0.0343897	0.201076	0.130585
RS3129882	G	A	G	6	32517508	DMR6	chr6_32608858_32608879	HLA-DQA1	2	0.005	2.00749e-09	0.0121	0.0246503	0.157764	0.130585
RS3130050	G	A	G	6	31726740	DMR6	chr6_32608858_32608879	HLA-DQA1	2	0.005	1.77636e-15	0.0122	0.0449572	0.24681	0.130585
RS3130981	A	G	A	6	31191792	DMR6	chr6_32608858_32608879	HLA-DQA1	2	0.005	1.20309e-09	0.0156	0.0423249	0.158778	0.130585
RS3134798	G	A	G	6	32292683	DMR6	chr6_32608858_32608879	HLA-DQA1	2	0.005	1.65425e-10	0.024	0.0307727	0.173492	0.130585
RS3135338	G	A	G	6	32509195	DMR6	chr6_32608858_32608879	HLA-DQA1	2	0.005	3.66707e-12	0.0124	0.0281377	0.174489	0.130585
RS404890	A	C	C	6	32306845	DMR6	chr6_32608858_32608879	HLA-DQA1	2	0.005	5.20473e-13	0.0057	0.042975	-0.189502	0.130585
RS9267649	A	G	A	6	31932807	DMR6	chr6_32608858_32608879	HLA-DQA1	2	0.005	1.82521e-13	0.0249	0.0385521	0.223744	0.130585
RS9267873	A	G	G	6	32307330	DMR6	chr6_32608858_32608879	HLA-DQA1	2	0.005	6.71218e-09	0.0019	0.0324597	-0.141224	0.130585
RS9267911	G	A	A	6	32313088	DMR6	chr6_32608858_32608879	HLA-DQA1	2	0.005	5.64326e-11	0.0015	0.0447939	-0.162773	0.130585
RS9268005	C	A	C	6	32332366	DMR6	chr6_32608858_32608879	HLA-DQA1	2	0.005	2.21398e-11	0.0019	0.0461366	0.172522	0.130585
RS9275596	G	A	G	6	32789609	DMR6	chr6_32608858_32608879	HLA-DQA1	2	0.005	4.444e-12	0.0072	0.0480663	0.181909	0.130585
RS1265758	A	G	A	6	32431507	DMR7	chr6_32632694_32632715	HLA-DQB1	2	0.004	0	0.0124	0.00865833	-0.162056	-0.133925
RS1265759	G	A	G	6	32430371	DMR7	chr6_32632694_32632715	HLA-DQB1	2	0.004	0	0.0124	0.00481697	-0.162056	-0.133925
RS2227956	G	A	G	6	31886251	DMR7	chr6_32632694_32632715	HLA-DQB1	2	0.004	0	0.0163	0.00143928	-0.193218	-0.133925
RS2395150	G	A	G	6	32434023	DMR7	chr6_32632694_32632715	HLA-DQB1	2	0.004	0	0.0124	0.00296678	-0.162056	-0.133925
RS2395173	A	G	A	6	32512837	DMR7	chr6_32632694_32632715	HLA-DQB1	2	0.004	0	0.0124	0.00422189	-0.199923	-0.133925
RS2647012	A	G	A	6	32772436	DMR7	chr6_32632694_32632715	HLA-DQB1	2	0.004	0	0.0057	0.00740339	-0.19797	-0.133925
RS2849015	A	G	G	6	32306914	DMR7	chr6_32632694_32632715	HLA-DQB1	2	0.004	4.44089e-16	0.0057	0.00321719	0.162893	-0.133925
RS2856717	A	G	A	6	32778286	DMR7	chr6_32632694_32632715	HLA-DQB1	2	0.004	0	0.0075	0.00469399	-0.197617	-0.133925
RS2856725	G	A	G	6	32774716	DMR7	chr6_32632694_32632715	HLA-DQB1	2	0.004	0	0.0057	0.0239663	-0.198014	-0.133925
RS2858305	C	A	C	6	32778442	DMR7	chr6_32632694_32632715	HLA-DQB1	2	0.004	0	0.0075	0.0171408	-0.197617	-0.133925
RS3094211	G	A	G	6	31194381	DMR7	chr6_32632694_32632715	HLA-DQB1	2	0.004	1.82104e-09	0.0156	0.00525063	-0.121266	-0.133925
RS3095320	G	A	G	6	31195913	DMR7	chr6_32632694_32632715	HLA-DQB1	2	0.004	1.82104e-09	0.0156	0.0015598	-0.121266	-0.133925
RS3096700	C	A	A	6	32329760	DMR7	chr6_32632694_32632715	HLA-DQB1	2	0.004	0	0.0091	0.0105568	0.155981	-0.133925
RS3117098	G	A	G	6	32466491	DMR7	chr6_32632694_32632715	HLA-DQB1	2	0.004	0	0.0149	0.00567683	-0.205278	-0.133925
RS3129871	A	C	A	6	32514320	DMR7	chr6_32632694_32632715	HLA-DQB1	2	0.004	0	0.0035	0.010918	-0.215258	-0.133925
RS3129882	G	A	G	6	32517508	DMR7	chr6_32632694_32632715	HLA-DQB1	2	0.004	0	0.0121	0.00575548	-0.189424	-0.133925
RS3129941	A	G	A	6	32445664	DMR7	chr6_32632694_32632715	HLA-DQB1	2	0.004	0	0.0015	0.020152	-0.224871	-0.133925
RS3130050	G	A	G	6	31726740	DMR7	chr6_32632694_32632715	HLA-DQB1	2	0.004	0	0.0122	0.00212597	-0.210208	-0.133925
RS3130320	A	G	A	6	32331236	DMR7	chr6_32632694_32632715	HLA-DQB1	2	0.004	0	0.0058	0.0194711	-0.165013	-0.133925
RS3130981	A	G	A	6	31191792	DMR7	chr6_32632694_32632715	HLA-DQB1	2	0.004	1.82104e-09	0.0156	0.00219992	-0.121266	-0.133925
RS3132946	A	G	A	6	32298006	DMR7	chr6_32632694_32632715	HLA-DQB1	2	0.004	0	0.0024	0.0213811	-0.254184	-0.133925
RS3134603	A	G	A	6	32233980	DMR7	chr6_32632694_32632715	HLA-DQB1	2	0.004	0	0.0085	0.00543103	-0.243687	-0.133925
RS3134798	G	A	G	6	32292683	DMR7	chr6_32632694_32632715	HLA-DQB1	2	0.004	3.13083e-14	0.024	0.00452223	-0.156739	-0.133925
RS3134943	A	G	A	6	32255739	DMR7	chr6_32632694_32632715	HLA-DQB1	2	0.004	0	0.0006	0.0284347	-0.254385	-0.133925
RS3134954	G	A	G	6	32179871	DMR7	chr6_32632694_32632715	HLA-DQB1	2	0.004	0	0.0013	0.019215	-0.245354	-0.133925
RS3135338	G	A	G	6	32509195	DMR7	chr6_32632694_32632715	HLA-DQB1	2	0.004	0	0.0124	0.0153119	-0.199923	-0.133925
RS3828840	A	G	A	6	32628885	DMR7	chr6_32632694_32632715	HLA-DQB1	2	0.004	0	0.0062	0.0142518	-0.218913	-0.133925
RS404890	A	C	C	6	32306845	DMR7	chr6_32632694_32632715	HLA-DQB1	2	0.004	4.44089e-16	0.0057	0.00226982	0.162893	-0.133925
RS436388	A	G	A	6	32294242	DMR7	chr6_32632694_32632715	HLA-DQB1	2	0.004	0	0.0033	0.00431253	-0.166271	-0.133925
RS7192	C	A	A	6	32519624	DMR7	chr6_32632694_32632715	HLA-DQB1	2	0.004	0	0.0052	0.00575567	0.181307	-0.133925
RS910049	A	G	A	6	32423705	DMR7	chr6_32632694_32632715	HLA-DQB1	2	0.004	0	0.0019	0.0138037	-0.222617	-0.133925
RS926070	G	A	G	6	32365544	DMR7	chr6_32632694_32632715	HLA-DQB1	2	0.004	0	0.003	0.0153407	-0.187349	-0.133925
RS9267649	A	G	A	6	31932807	DMR7	chr6_32632694_32632715	HLA-DQB1	2	0.004	0	0.0249	0.00216421	-0.193563	-0.133925
RS9267658	A	G	A	6	31953964	DMR7	chr6_32632694_32632715	HLA-DQB1	2	0.004	0	0.0013	0.00845644	-0.22342	-0.133925
RS9267873	A	G	G	6	32307330	DMR7	chr6_32632694_32632715	HLA-DQB1	2	0.004	8.57092e-14	0.0019	0.00943993	0.137548	-0.133925
RS9267911	G	A	A	6	32313088	DMR7	chr6_32632694_32632715	HLA-DQB1	2	0.004	9.32587e-15	0.0015	0.00946361	0.146295	-0.133925
RS9268005	C	A	C	6	32332366	DMR7	chr6_32632694_32632715	HLA-DQB1	2	0.004	0	0.0019	0.020013	-0.188382	-0.133925
RS9268832	G	A	A	6	32535767	DMR7	chr6_32632694_32632715	HLA-DQB1	2	0.004	0	0.0024	0.0130648	0.181843	-0.133925
RS9271209	G	A	G	6	32687013	DMR7	chr6_32632694_32632715	HLA-DQB1	2	0.004	0	0.0163	0.0332872	-0.233232	-0.133925
RS9271252	C	G	C	6	32688266	DMR7	chr6_32632694_32632715	HLA-DQB1	2	0.004	0	0.0116	0.0189932	-0.233473	-0.133925
RS9271255	G	A	G	6	32688335	DMR7	chr6_32632694_32632715	HLA-DQB1	2	0.004	0	0.0062	0.0345901	-0.235923	-0.133925
RS9275572	G	A	A	6	32786977	DMR7	chr6_32632694_32632715	HLA-DQB1	2	0.004	0	0.0024	0.0261244	0.203526	-0.133925
RS9275596	G	A	G	6	32789609	DMR7	chr6_32632694_32632715	HLA-DQB1	2	0.004	0	0.0072	0.0230843	-0.200341	-0.133925

## Sheet: Description
Supplementary Data 4. SNPs that mediate risk for MS through changes in DNA methylation.
Chr: chromosome, SNP: single nucleotide polymorphism, pos: position, DMR: differentially methylated region, FWER: family wise error rate, meth: methylation, pheno: phenotype, Nber: number,
CIT: causal inference test, vs: versus.
