# Supplementary material for: DNA methylation as a mediator of HLA-DRB1*15:01 and a protective variant in multiple sclerosis
Source: Nat Commun. 2018 Jun 19;9:2397. doi: 10.1038/s41467-018-04732-5 (PMC6008330; doi:10.1038/s41467-018-04732-5)
Supplement: Supplementary file 8 — Supplementary Data 5 [file 41467_2018_4732_MOESM8_ESM.xlsx]

## Sheet: Supplementary Data 5
Supplementary Data 5. DNA methylation differences at DMRs mediating genetic risk in sorted cells
							CD14+ Monocytes				CD19+ B cells				CD4+ T cell				CD8+ T cells
DMR	Location	Gene	Description	Probe	Location	Relation to CGI	avg_HC	avg_MS	delta.beta	p.val	avg_HC	avg_MS	delta.beta	p.val	avg_HC	avg_MS	delta.beta	p.val	avg_HC	avg_MS	delta.beta	p.val
DMR 1	chr6:32490012-32490043	HLA-DRB5	Intron 1	cg26981746	32490012	Island	0.518801	0.717425	0.198625	0.000135093	0.435439	0.695672	0.260233	0.000217732	0.555326	0.725434	0.170108	0.000609792	0.466483	0.688026	0.221543	0.00786601
				cg12015991	32490043	Island	0.584283	0.753163	0.16888	0.00917332	0.554176	0.789338	0.235162	0.000777427	0.641564	0.798928	0.157365	0.00503616	0.658929	0.770674	0.111745	0.139518
DMR 2	chr6:32549849-32549935	HLA-DRB1	Intron 2	cg13910785	32549849	N_Shelf	0.273278	0.601475	0.328198	0.00256658	0.303256	0.650983	0.347727	0.00208163	0.287764	0.641865	0.354101	0.00204794	0.384954	0.655807	0.270853	0.0411121
				cg23905789	32549935	N_Shore	0.60929	0.699906	0.0906165	0.216068	0.565819	0.706996	0.141177	0.100397	0.637397	0.721768	0.0843712	0.185071	0.641778	0.70676	0.064982	0.426633
DMR 3	chr6:32551749-32551949	HLA-DRB1	Intron 2/Exon 2	cg11404906	32551749	N_Shore	0.771423	0.476948	-0.294474	0.00372482	0.688553	0.321604	-0.366949	0.000952762	0.761074	0.441647	-0.319427	0.0041767	0.590888	0.367819	-0.223068	0.0675705
				cg19575208	32551888	Island	0.840843	0.677496	-0.163347	0.00943379	0.776232	0.622138	-0.154094	0.00792074	0.800969	0.701514	-0.0994551	0.0850101	0.761936	0.660719	-0.101216	0.0887197
				cg08845336	32551891	Island	0.849708	0.656464	-0.193244	0.0060095	0.770988	0.592247	-0.178741	0.00670284	0.831565	0.69955	-0.132016	0.0443447	0.789533	0.631884	-0.157649	0.0279039
				cg15568074	32551949	Island	0.582007	0.309266	-0.272741	0.0070954	0.537791	0.330414	-0.207377	0.0693233	0.563156	0.319111	-0.244045	0.0119473	0.49351	0.358151	-0.135359	0.208428
DMR 4	chr6:32552039-32552350	HLA-DRB1	Exon 2/Intron 1	cg08578320	32552039	Island	0.723688	0.52021	-0.203478	0.0139566	0.704682	0.501246	-0.203436	0.00815475	0.714379	0.568766	-0.145613	0.0454141	0.684958	0.537255	-0.147703	0.0710073
				cg09139047	32552042	Island	0.778972	0.511343	-0.267629	0.00548079	0.715941	0.457799	-0.258142	0.00867378	0.759104	0.529374	-0.22973	0.0142455	0.702866	0.495689	-0.207177	0.0354037
				cg15602423	32552095	Island	0.81796	0.468347	-0.349613	0.000777514	0.683837	0.400733	-0.283104	0.0025367	0.798094	0.45918	-0.338914	0.00138352	0.679136	0.441143	-0.237993	0.0482308
				cg15982117	32552106	Island	0.770507	0.498392	-0.272115	0.000984004	0.732594	0.501497	-0.231097	0.000832405	0.713517	0.505248	-0.208269	0.00696758	0.691523	0.514623	-0.1769	0.0119003
				cg16514085	32552152	Island	0.54827	0.200844	-0.347426	0.000182181	0.381943	0.138808	-0.243135	0.000656478	0.568502	0.191336	-0.377166	7.77618e-05	0.357124	0.174872	-0.182252	0.0217806
				cg14645244	32552205	Island	0.428325	0.234868	-0.193457	0.00146177	0.422062	0.202562	-0.219499	0.0013643	0.424923	0.227669	-0.197254	0.00126417	0.382379	0.204447	-0.177933	0.0129489
				cg00211215	32552246	Island	0.651719	0.333648	-0.318071	0.00168534	0.606243	0.36571	-0.240533	0.0358937	0.652692	0.323387	-0.329305	0.00247588	0.569736	0.500157	-0.0695789	0.429576
				cg09949906	32552350	S_Shore	0.728099	0.46826	-0.259839	0.00754138	0.629693	0.412015	-0.217678	0.0278593	0.718154	0.490549	-0.227605	0.0151144	0.668501	0.379377	-0.289125	0.00723944
DMR 5	chr6:32557970-32558175	HLA-DRB1	TSS1500	cg24760581	32557970	-	0.353923	0.462632	0.108709	0.190003	0.287946	0.418768	0.130822	0.151661	0.459532	0.539232	0.0797007	0.3571	0.445958	0.503607	0.0576492	0.541384
				cg10385522	32558175	-	0.574037	0.655858	0.0818206	0.410599	0.462927	0.614579	0.151653	0.0724542	0.59685	0.696582	0.099733	0.182769	0.582241	0.695833	0.113592	0.213068
DMR 6	chr6:32608858-32608879	HLA-DQA1	Intron 1	cg24470466	32608858	-	0.513976	0.731941	0.217965	0.00890323	0.462975	0.685454	0.222479	0.00308513	0.556702	0.763043	0.20634	0.0903224	0.618427	0.805908	0.187481	0.0759381
				cg17421046	32608879	-	0.777265	0.798668	0.021403	0.443906	0.686377	0.896883	0.210505	0.010529	0.802719	0.863128	0.0604093	0.450757	0.820258	0.847526	0.0272677	0.457889
DMR 7	chr6:32632694-32632715	HLA-DQB1	Exon 2	cg13423887	32632694	Island	0.551581	0.374684	-0.176897	0.00252995	0.533819	0.344595	-0.189224	0.00135477	0.501977	0.330576	-0.1714	0.00429714	0.497396	0.316941	-0.180456	0.00287455
				cg05341252	32632715	Island	0.342687	0.189359	-0.153328	0.00518972	0.34426	0.157054	-0.187207	0.00716788	0.406517	0.204235	-0.202282	0.00995396	0.323448	0.245772	-0.0776764	0.295593

## Sheet: Description
Supplementary Data 5. DNA methylation differences at DMRs mediating genetic risk in sorted cells
CGI: CpG island, avg: average, significant p-values (p<5E-02) are highlighted in bold.
