# Supplementary material for: DNA methylation as a mediator of HLA-DRB1*15:01 and a protective variant in multiple sclerosis
Source: Nat Commun. 2018 Jun 19;9:2397. doi: 10.1038/s41467-018-04732-5 (PMC6008330; doi:10.1038/s41467-018-04732-5)
Supplement: Supplementary file 9 — Supplementary Data 6 [file 41467_2018_4732_MOESM9_ESM.xlsx]

## Sheet: Supplementary Data 6
Supplementary Data 6. Summary statistics for the meQTLs (exposure) and eQTLs (outcome) that were used in a two-sample Mendelian Randomization (MR)
SNP	exposure	outcome	risk_allele (counted_allele)	other_allele	beta (exposure)	beta (outcome)	se (exposure)	se (outcome)	p.val (exposure)	p.val (outcome)	sample size (exposure)	sample size (outcome)
rs1265758*	DMR3	HLA-DRB1	A	G	-0.19259	0.496348	0.0153581	0.0659721	7.15265e-29	4.1454e-12	279	156
rs1265759	DMR3	HLA-DRB1	G	A	-0.19259	0.483565	0.0153581	0.0676242	7.15e-29	3.26155e-11	279	156
rs2227956*	DMR3	HLA-DRB1	G	A	-0.199349	0.383849	0.0212284	0.0865092	2.28892e-18	1.72801e-05	279	156
rs2395150*	DMR3	HLA-DRB1	G	A	-0.19259	0.496348	0.0153581	0.0659721	7.15265e-29	4.1454e-12	279	156
rs2395173*	DMR3	HLA-DRB1	A	G	-0.244961	0.452535	0.013584	0.0658092	1.26695e-48	1.44164e-10	279	156
rs2647012*	DMR3	HLA-DRB1	A	G	-0.21034	0.347572	0.0170808	0.0748751	4.37705e-28	7.33626e-06	279	156
rs2849015*	DMR3	HLA-DRB1	G	A	-0.12873	0.359858	0.0195321	0.082585	2.20236e-10	2.39358e-05	279	156
rs2856717*	DMR3	HLA-DRB1	A	G	-0.210426	0.347572	0.0171859	0.0748751	7.68392e-28	7.33626e-06	279	156
rs3117098	DMR3	HLA-DRB1	G	A	-0.248652	0.555886	0.0157849	0.0671256	2.32e-40	5.4926e-14	279	156
rs3129871*	DMR3	HLA-DRB1	A	C	-0.235872	0.4187	0.0138528	0.0674873	5.56286e-45	4.85235e-09	279	156
rs3129882	DMR3	HLA-DRB1	G	A	-0.230836	0.402233	0.0154438	0.0689747	1.91e-37	3.12282e-08	279	156
rs3130050	DMR3	HLA-DRB1	G	A	-0.228872	0.49734	0.0209315	0.0865722	2.26e-23	4.77282e-08	279	156
rs3130320	DMR3	HLA-DRB1	A	G	-0.209425	0.352056	0.0148734	0.0721124	2.65e-34	2.60213e-06	279	156
rs3132946	DMR3	HLA-DRB1	A	G	-0.295254	0.630919	0.0163867	0.0745378	1.44e-48	1.88767e-14	279	156
rs3134603	DMR3	HLA-DRB1	A	G	-0.275397	0.554685	0.0176934	0.0805518	1.11e-39	1.36917e-10	279	156
rs3134954*	DMR3	HLA-DRB1	G	A	-0.277157	0.545736	0.0175754	0.0807169	2.01671e-40	2.67058e-10	279	156
rs3135338	DMR3	HLA-DRB1	G	A	-0.244961	0.452535	0.013584	0.0658092	1.27e-48	1.44164e-10	279	156
rs404890	DMR3	HLA-DRB1	C	A	-0.12873	0.359858	0.0195321	0.082585	2.2e-10	2.39358e-05	279	156
rs436388	DMR3	HLA-DRB1	A	G	-0.15537	0.418013	0.0177179	0.0697881	1.86e-16	1.42818e-08	279	156
rs6906846	DMR3	HLA-DRB1	A	G	-0.11884	0.216224	0.019777	0.07944	5.86e-09	0.00726571	279	151
rs7192*	DMR3	HLA-DRB1	A	C	-0.224861	0.358215	0.0142478	0.0722457	1.81594e-40	1.86922e-06	279	155
rs926070	DMR3	HLA-DRB1	G	A	-0.221366	0.515997	0.0155443	0.0668802	6.62e-35	1.41081e-12	279	156
rs9267649	DMR3	HLA-DRB1	A	G	-0.205041	0.39277	0.0210286	0.0862488	1.67e-19	1.06377e-05	279	156
rs9267658	DMR3	HLA-DRB1	A	G	-0.248467	0.494639	0.02053	0.0869608	2.38e-27	6.28489e-08	279	156
rs9268832	DMR3	HLA-DRB1	A	G	-0.227003	0.349144	0.0141246	0.0712082	1.62e-41	2.37158e-06	279	156
rs9271209	DMR3	HLA-DRB1	G	A	-0.271915	0.596255	0.0131041	0.0604202	3.32e-58	4.18619e-18	279	156
rs9275596	DMR3	HLA-DRB1	G	A	-0.214465	0.363477	0.0165252	0.0761019	2.07e-30	4.12799e-06	279	156
rs1265758*	DMR4	HLA-DRB1	A	G	-0.1996	0.496348	0.0171273	0.0659721	8.32013e-26	4.1454e-12	279	156
rs1265759	DMR4	HLA-DRB1	G	A	-0.1996	0.483565	0.0171273	0.0676242	8.32e-26	3.26155e-11	279	156
rs2227956*	DMR4	HLA-DRB1	G	A	-0.23505	0.383849	0.0224265	0.0865092	7.22308e-22	1.72801e-05	279	156
rs2395150*	DMR4	HLA-DRB1	G	A	-0.1996	0.496348	0.0171273	0.0659721	8.32013e-26	4.1454e-12	279	156
rs2395173*	DMR4	HLA-DRB1	A	G	-0.26587	0.452535	0.0148015	0.0658092	2.2819e-48	1.44164e-10	279	156
rs2647012*	DMR4	HLA-DRB1	A	G	-0.212996	0.347572	0.019235	0.0748751	7.74155e-24	7.33626e-06	279	156
rs2849015*	DMR4	HLA-DRB1	G	A	-0.145087	0.359858	0.0211134	0.082585	4.18579e-11	2.39358e-05	279	156
rs2856717*	DMR4	HLA-DRB1	A	G	-0.213154	0.347572	0.0193431	0.0748751	1.17241e-23	7.33626e-06	279	156
rs3117098	DMR4	HLA-DRB1	G	A	-0.277717	0.555886	0.0167341	0.0671256	2.04e-43	5.4926e-14	279	156
rs3129871*	DMR4	HLA-DRB1	A	C	-0.252671	0.4187	0.0152924	0.0674873	3.75263e-43	4.85235e-09	279	156
rs3129882	DMR4	HLA-DRB1	G	A	-0.244363	0.402233	0.0171418	0.0689747	5.88e-35	3.12282e-08	279	156
rs3130050	DMR4	HLA-DRB1	G	A	-0.265825	0.49734	0.0220558	0.0865722	3.55e-27	4.77282e-08	279	156
rs3130320	DMR4	HLA-DRB1	A	G	-0.215978	0.352056	0.0167358	0.0721124	3.93e-30	2.60213e-06	279	156
rs3132946	DMR4	HLA-DRB1	A	G	-0.327967	0.630919	0.0173559	0.0745378	9.78e-52	1.88767e-14	279	156
rs3134603	DMR4	HLA-DRB1	A	G	-0.304409	0.554685	0.0189551	0.0805518	1.79e-41	1.36917e-10	279	156
rs3134954*	DMR4	HLA-DRB1	G	A	-0.310505	0.545736	0.018574	0.0807169	7.39197e-44	2.67058e-10	279	156
rs3135338	DMR4	HLA-DRB1	G	A	-0.26587	0.452535	0.0148015	0.0658092	2.28e-48	1.44164e-10	279	156
rs404890	DMR4	HLA-DRB1	C	A	-0.145087	0.359858	0.0211134	0.082585	4.19e-11	2.39358e-05	279	156
rs436388	DMR4	HLA-DRB1	A	G	-0.171047	0.418013	0.0191977	0.0697881	6.98e-17	1.42818e-08	279	156
rs6906846	DMR4	HLA-DRB1	A	G	-0.132666	0.216224	0.021428	0.07944	2.15e-09	0.00726571	279	151
rs7192*	DMR4	HLA-DRB1	A	C	-0.218272	0.358215	0.0168467	0.0722457	2.47077e-30	1.86922e-06	279	155
rs926070	DMR4	HLA-DRB1	G	A	-0.245944	0.515997	0.0166267	0.0668802	6.9e-37	1.41081e-12	279	156
rs9267649	DMR4	HLA-DRB1	A	G	-0.240374	0.39277	0.0222183	0.0862488	5.5e-23	1.06377e-05	279	156
rs9267658	DMR4	HLA-DRB1	A	G	-0.280263	0.494639	0.0218686	0.0869608	7.72e-30	6.28489e-08	279	156
rs9268832	DMR4	HLA-DRB1	A	G	-0.224547	0.349144	0.0165463	0.0712082	1.65e-32	2.37158e-06	279	156
rs9271255	DMR4	HLA-DRB1	G	A	-0.293514	0.596255	0.0144554	0.0604202	1.24e-56	4.18619e-18	279	156
rs9275596	DMR4	HLA-DRB1	G	A	-0.218929	0.363477	0.0186047	0.0761019	3.4e-26	4.12799e-06	279	156
rs1077394**		HLA-DRB1	G	A		0.372575		0.0757651		2.22615e-06		156
rs2395182**		HLA-DRB1	C	A		0.528515		0.0640656		6.60246e-14		156
rs3095320**		HLA-DRB1	G	A		0.250118		0.0784223		0.00172769		156
rs9267873**		HLA-DRB1	G	A		0.386929		0.0730241		3.97185e-07		156
rs9267911**		HLA-DRB1	A	G		0.361245		0.0781881		8.04708e-06		156
rs9271640**		HLA-DRB1	A	G		0.613422		0.0606579		9.38303e-19		156

## Sheet: Description
Supplementary Data 6. Summary statistics for the meQTLs (exposure) and eQTLs (outcome) that were used in a two-sample Mendelian Randomization (MR)
The SNPs included in MR are indicated in bold, while the following SNPs were excluded from MS due to given reasons:
* LD clumping (R2>0.8)
** no meQTL for DMR3 or DMR4
SNP: single nucleotide polymorphism, beta: effect estimates, se: standard error, p.val: p-value, eaf: allele frequency
