# Supplementary material for: DNA methylation as a mediator of HLA-DRB1*15:01 and a protective variant in multiple sclerosis
Source: Nat Commun. 2018 Jun 19;9:2397. doi: 10.1038/s41467-018-04732-5 (PMC6008330; doi:10.1038/s41467-018-04732-5)
Supplement: Supplementary file 10 — Supplementary Data 7 [file 41467_2018_4732_MOESM10_ESM.xlsx]

## Sheet: Supplementary Data 7
Supplementary Data 7. Association of CIT SNPs with MS after adjustment for the known MS risk variants in the HLA locus.
SNP mediating risk through DNA methylation																	Conditional association
Genetic variation					DNA methylation												SCAND									SWE			DE			ICE			Meta-analysis
					DRB5		DRB1					DQA1		DQB1						DRB1*15 terms†			All HLA risk variants††			All HLA risk variants††			All HLA risk variants††			All HLA risk variants††
SNP	chr	SNP pos (hg19)	SNP gene		DMR1		DMR2	DMR3	DMR4	DMR5		DMR6		DMR7		Marker ID¤	P.val#	OR#		P.val	OR		P.val	OR		P.val	OR		P.val	OR		P.val	OR		P.val	OR	P.val (R)	OR(R)	Q	I
rs3130981	6	31083813	PSORS1C1 / CDSN		X		X		X			X		X		rs3130981	2.69893e-41	1.50059		0.00294	1.09769		0.0549	1.06601		0.311756	0.906832		0.260452	1.04494		0.00689925	0.851448		0.0004117	1.0777	0.01721	1.0814	0.0882	50.58
rs3094211*	6	31086402	PSORS1C1 / CDSN		X		X					X		X		tagging SNP (rs3132552 r2=1)	5.12249e-36	1.50043		0.0102	1.09059		0.23	1.04347		0.23	1.0435		0.265378	1.04446					0.04236	1.0438	0.04236	1.0438	0.9998	0
rs3095320*	6	31087934	PSORS1C1 / CDSN		X		X					X		X		tagging SNP (rs3132546 r2=0.98)	5.89075e-36	1.49986		0.0102	1.09056		0.227	1.04377		0.292259	0.903244		0.26873	1.04414					0.1922	1.0336	0.2159	1.033	0.3516	4.32
rs6906846	6	31245736	HLA-B					X	X							rs6906846	5.58149e-37	1.46945		0.0707	1.05919		0.9489	0.997815		0.77624	0.97239		0.841704	1.00777		0.206516	0.926657		0.365	1.0196	0.365	1.0196	0.6455	0
rs1077394**	6	31610384	BAG6									X				no marker available
rs3130050	6	31618761	BAG6		X		X	X	X	X		X		X		rs3130050	5.8541e-116	2.06048		0.00142	0.881377		0.012	0.900721		0.0134	0.731556		0.00604409	0.853965		0.860582	0.985626		0.0004501	0.905	0.02697	0.9079	0.1028	48.12
rs2227956	6	31778272	HSPA1L		X		X	X	X	X		X		X		rs2227956	2.84908e-88	1.84631		3.38e-07	0.82482		2e-05	0.8438		0.048893	0.794056		0.00856808	0.871571		0.29167	0.920077		7.085e-08	0.8654	7.085e-08	0.8654	0.7056	0
rs9267649	6	31824828	C6orf48 | NEU1		X		X	X	X	X		X		X		rs9267649	5.06827e-89	1.85182		3.36e-08	0.809977		7.7e-06	0.835437		0.04653	0.790203		0.0081886	0.870067		0.302156	0.921413		3.325e-08	0.8613	3.325e-08	0.8613	0.6287	0
rs9267658	6	31845985	SLC44A4		X		X	X	X	X				X		rs9267658	1.05293e-129	2.15379		0.0013	0.876227		0.0148	0.900469					0.0244188	0.87249		0.966174	0.996444		0.005061	0.9188	0.007758	0.9199	0.3682	4.94
rs3134954	6	32071893	TNXB		X		X	X	X	X				X		rs3134954	2.95537e-165	2.38074		0.0109	0.892508		0.0253	0.901279		0.058236	0.764541		0.00763164	0.841865		0.55712	1.05512		0.0002404	0.89	0.0002404	0.89	0.5727	0
rs3134603	6	32126002	PPT2		X		X	X	X	X				X		rs3134603	2.4606e-168	2.42066		0.606	0.978054		0.4721	0.968197		0.017047	0.719709		0.0097842	0.849575		0.311265	0.913753		0.1121	0.9522	0.385	0.9487	0.0146	67.76
rs3134943	6	32147761	RNF5		X		X	X	X					X		rs3134943	2.0445e-189	2.53124		0.111	0.927382		0.2497	0.945006		0.029502	0.718072		0.0066637	0.829397		0.983087	1.00208		0.008816	0.9153	0.04763	0.9101	0.1607	39.08
rs3134798	6	32184705	NOTCH4		X		X	X	X	X		X		X		rs3134798	5.46397e-121	2.10984		0.00211	1.12122		0.0122	1.10391					0.214068	0.940377		0.518913	1.04472		0.1362	1.0394	0.4112	1.0333	0.0922	53.39
rs436388	6	32186264	NOTCH4		X		X	X	X	X				X		rs436388	2.12488e-84	2.00543		0.0356	1.08558		0.00561	1.12239		0.92415	0.989211		0.895074	0.994236		0.827407	1.01532		0.1409	1.0387	0.4198	1.0302	0.1319	46.57
rs3132946	6	32190028	NOTCH4		X		X	X	X	X				X		rs3132946	3.24881e-210	2.67559		0.145	0.928031		0.1846	0.931916		0.027051	0.689036		0.0228752	0.840882		0.682338	0.959104		0.02902	0.9236	0.1349	0.9216	0.1164	45.91
rs404890	6	32198867	NOTCH4 | LOC101929163		X		X	X	X	X		X		X		rs404890	1.21628e-34	0.658771		0.2538	0.964727		0.5897	0.980101		0.30395	0.897773					0.591364	0.956815		0.2618	0.9668	0.2618	0.9668	0.8814	0
rs2849015	6	32198936	NOTCH4 | LOC101929163		X		X	X	X	X				X		rs2849015	1.33261e-34	0.658896		0.2522	0.964621		0.5867	0.979944		0.336732	0.904116		0.198281	1.05648		0.587199	0.956341		0.0992	0.9603	0.0992	0.9603	0.9457	0
rs9267873	6	32199352	NOTCH4 | LOC101929163									X		X		rs9267873	4.56095e-39	0.612308		0.2822	0.962251		0.1449	0.942839		0.491481	0.92086		0.320336	0.956774		0.800805	0.983045		0.5036	0.9835	0.5036	0.9835	0.5142	0
rs9267911	6	32205110	NOTCH4 | LOC101929163		X		X					X		X		rs9267911	1.04935e-46	0.612896		0.0347	0.933691		0.3104	0.961972		0.378547	0.908628		0.322039	1.04398		0.32592	0.926967		0.04035	0.9506	0.04035	0.9506	0.9723	0
rs3096700*	6	32221782	NOTCH4 | LOC101929163		X		X	X	X	X				X		tagging SNP (rs3130316 r2=1)	1.27159e-75	2.0575		0.0263	1.10094		0.323	0.951566		0.91461	0.986447		0.579321	1.02961		0.263937	0.909708		0.6206	1.0151	0.6206	1.0151	0.4709	0
rs3130320*	6	32223258	LOC101929163		X		X	X	X	X				X		tagging SNP (rs6936204 r2=0.89)	5.02682e-88	2.09512		0.0518	1.08565		0.24	0.942424		0.675032	0.946816					0.741821	1.0327		0.196	0.951	0.196	0.951	0.9916	0
rs9268005***	6	32224388	LOC101929163		X		X	X	X			X		X		tagging SNP (rs926070 r2=0.99)	9.44058e-119	2.11478		0.893	0.994409		0.2434	0.948703		0.944703	0.991369		0.240712	1.06576		0.701216	0.967296		0.905	1.0035	0.905	1.0035	0.5541	0
rs926070***	6	32257566	LOC101929163		X		X	X	X					X		rs926070	9.44058e-119	2.11478		0.893	0.994409		0.2434	0.948703		0.849915	0.976752		0.240712	1.06576		0.701216	0.967296		0.905	1.0035	0.905	1.0035	0.5541	0
rs910049	6	32315727	LOC101929163 / C6orf10		X		X	X	X	X				X		rs910049	1.51489e-229	2.79566		0.0439	1.106		0.093	0.909998		0.244939	0.837487		0.966404	1.00277		0.577159	0.941838		0.3377	0.966	0.3377	0.966	0.4226	0
rs1265759	6	32322393	LOC101929163 / C6orf10		X		X	X	X	X				X		rs1265759	1.55776e-89	2.05039		0.0255	1.0976		0.7148	0.983301		0.754826	1.04046		0.0238823	1.11342		0.0254716	0.844367		0.005477	1.0793	0.03123	1.0921	0.1073	47.38
rs1265758	6	32323529	LOC101929163 / C6orf10		X		X	X	X	X		X		X		rs1265758	1.59504e-84	1.98623		0.3623	1.03863		0.1011	0.927223		0.95273	0.992474		0.0302542	1.10857		0.107712	0.884031		0.1556	1.0399	0.2859	1.0534	0.0322	62.07
rs2395150	6	32326045	LOC101929163 / C6orf10		X		X	X	X	X				X		rs2395150	1.24742e-83	1.97737		0.449	1.032		0.0704	0.919989		0.95273	0.992474		0.0302515	1.10857		0.10808	0.884142		0.1878	1.037	0.321	1.0516	0.0224	64.92
rs3129934	6	32336187	LOC101929163 / C6orf10		X											rs3129934	7.8927e-272	3.06051		0.000905	1.22781		0.1892	0.909384		0.693342	0.924956		0.127211	0.854109		0.0514793	0.73772		0.6151	0.9749	0.7358	1.033	0.0211	65.33
rs3129941	6	32337686	LOC101929163 / C6orf10		X		X	X	X	X				X		rs3129941	7.9849e-220	2.70778		0.21	1.06518		0.0576	0.897796		0.346901	0.864235		0.65224	1.03027		0.45758	0.922527		0.4877	0.975	0.6954	0.9826	0.2565	24.74
rs3117098	6	32358513	LOC101929163 / HCG23		X		X	X	X	X		X		X		rs3117098	3.71796e-134	2.18765		0.0041	0.884166		0.946	1.00318		0.458954	1.096		0.7326	1.01828		0.61014	1.05816		0.8847	1.0045	0.8847	1.0045	0.8832	0
rs3135338	6	32401217	BTNL2 / LOC101929163 | HLA-DRA		X		X	X	X	X		X		X		rs3135338	9.38858e-156	2.38531		0.129	1.06649		0.3659	0.954494					0.336307	1.05688		0.0470152	0.828948		0.1972	1.0421	0.2104	1.0626	0.0924	49.86
rs2395173	6	32404859	BTNL2 / LOC101929163 | HLA-DRA		X		X	X	X	X		X		X		rs2395173	5.90665e-156	2.38758		0.115	1.06914		0.399	0.957483		0.171329	0.825723		0.365417	1.05344		0.0472278	0.829101		0.3063	1.0337	0.408	1.0481	0.0367	60.9
rs3129871	6	32406342	BTNL2 / LOC101929163 | HLA-DRA		X		X	X	X	X				X		rs3129871	9.48577e-131	2.268		0.156	1.06007		0.5699	1.02842		0.713681	0.951841					0.0960488	0.860219		0.08729	1.0662	0.0904	1.0672	0.3804	2.39
rs3129882	6	32409530	HLA-DRA		X		X	X	X	X		X		X		rs3129882	5.98898e-102	2.11157		0.736	1.01373		0.7507	1.01495		0.946291	1.00853		0.884403	1.00736		0.0410168	0.836389		0.09676	1.0496	0.1129	1.0611	0.2211	30.06
rs7192	6	32411646	HLA-DRA		X		X	X	X	X				X		rs7192	1.79633e-91	0.480355		4.52e-05	0.854995		0.1265	0.928356		0.55326	0.917487		0.256057	1.06629		0.411063	0.933604		0.02136	0.932	0.02136	0.932	0.9999	0
rs2395182	6	32413317	HLA-DRA | HLA-DRB5		X											rs2395182	1.10663e-232	2.85074		3.78e-09	1.32717		0.00739	1.19062		0.462775	0.874375		0.606144	1.05002		0.00085392	0.718899		5.121e-06	1.2082	0.007982	1.198	0.0512	57.58
rs9268832	6	32427789	HLA-DRA | HLA-DRB5		X		X	X	X	X				X		rs9268832	6.24699e-90	0.485386		8.45e-05	0.860708		0.0763	0.917282		0.25786	0.84949		0.0394388	1.11879		0.771112	0.975592		0.006925	0.9212	0.006925	0.9212	0.8191	0
rs3828840***	6	32520907	HLA-DRB6		X			X	X					X		tagging SNP (rs9271100 r2=0.88)	1.9771e-165	2.58832		0.000331	1.34586		6.8e-05	1.41155					0.244293	1.12017		0.0880531	1.36192		0.0238	1.1395	0.9731	0.9948	0.0005	83.27
rs9271209**	6	32579035	HLA-DRB1 | HLA-DQA1		X			X	X					X		no marker available
rs9271252***	6	32580288	HLA-DRB1 | HLA-DQA1		X			X	X					X		tagging SNP (rs9271100 r2=0.99)	1.9771e-165	2.58832		0.000331	1.34586		6.8e-05	1.41155					0.244293	1.12017		0.0880531	1.36192		0.0238	1.1395	0.9731	0.9948	0.0005	83.27
rs9271255**	6	32580357	HLA-DRB1 | HLA-DQA1		X			X	X					X		no marker available
rs9271640*	6	32592200	HLA-DRB1 | HLA-DQA1		X		X									tagging SNP (rs9271775 r2=0.95)	2.90354e-237	3.08441		3.22e-06	1.34048		0.0623	1.19679		0.561856	0.874196		0.0035228	1.5108		0.00810765	0.710912		5.095e-06	1.3031	0.00017	1.3041	0.2359	27.85
rs3134994*	6	32637680	HLA-DQB1 | HLA-DQA2		X		X	X	X	X						tagging SNP (rs9273448 r2=0.99)	8.24133e-148	2.46961		0.232	1.05915		1.16e-06	1.31881		0.05422	1.33137		0.304685	1.0701		0.438158	1.08191		0.0004021	1.1353	0.2453	1.0978	0.0019	76.59
rs3129720*	6	32663631	HLA-DQB1 | HLA-DQA2		X		X	X	X	X						tagging SNP (rs3135006 r2=0.99)	3.9426e-145	2.45329		0.281	1.05327		1.41e-06	1.31624		0.054265	1.33233					0.453257	1.07865		0.0004169	1.1625	0.3583	1.1058	0.0013	80.82
rs2647012	6	32664458	HLA-DQB1 | HLA-DQA2		X		X	X	X					X		rs2647012	1.86016e-100	2.21451		0.00049	1.15498		0.00178	1.17175		0.411346	1.12033		0.435451	1.05048		0.191604	1.13732		0.07482	1.0613	0.7105	1.0232	0.0236	64.54
rs2856725	6	32666738	HLA-DQB1 | HLA-DQA2		X		X	X	X					X		rs2856725	3.2512e-101	2.22123		0.000324	1.16014		0.00139	1.17594		0.411346	1.12033		0.440108	1.04997		0.190974	1.13749		0.06824	1.0627	0.7093	1.0236	0.0208	65.46
rs2856717	6	32670308	HLA-DQB1 | HLA-DQA2		X		X	X	X					X		rs2856717	6.85209e-101	2.21351		0.00049	1.15463		0.00228	1.16709		0.479125	1.10269		0.376523	1.05745		0.290157	1.10977		0.05348	1.0665	0.5408	1.0344	0.0585	56.07
rs2858305	6	32670464	HLA-DQB1 | HLA-DQA2		X		X	X	X			X		X		rs2858305	6.85209e-101	2.21358		0.000483	1.15481		0.00224	1.16735		0.479125	1.10269		0.335882	1.06265		0.293016	1.10912		0.04772	1.0682	0.5204	1.0361	0.0596	55.85
rs9275572	6	32678999	HLA-DQB1 | HLA-DQA2		X		X	X	X					X		rs9275572	2.9631e-72	0.526771		0.026	0.921773		0.2873	0.945535		0.269074	0.839848		0.376609	1.0573		0.433676	0.923581		0.05151	0.9353	0.05151	0.9353	0.9664	0
rs9275596	6	32681631	HLA-DQB1 | HLA-DQA2		X		X	X	X	X		X		X		rs9275596	4.20881e-115	2.29922		1.12e-05	1.20227		3.35e-05	1.24386		0.202532	1.20379		0.187531	1.08949		0.421901	1.08339		0.001603	1.1146	0.2663	1.0751	0.0181	66.41

## Sheet: Description
Supplementary Data 7. Association of CIT SNPs with MS after adjustment for the known MS risk variants in the HLA locus.
* tagger used
** no genotype data for original or tagger
*** same marker used as tagger
¤ when genotypes from marker was not available a tagging SNP, given in parentheses were used instead, r2 in parentheses is from 1000 G project for European population
# association after conditioning for sex and PCAs only
† association after conditioning for DRB1*15:01 terms (DRB1*15:01 presence, DRB1*15:01 homozygotes and interaction term between presence of DRB1*15:01 and DQA1*01:01)
†† association after conditioning for all established MS risk variants in the HLA locus (DRB1*15:01 presence, DRB1*15:01 homozygotes, DRB1*13:03 presence, DRB1*03:01 presence, DRB1*03:01 homozygotes,
DRB1*08:01 presence, DQB1*03:02 presence, DQA1*01:01 presence, DQB1*03:01 presence, A*02:01 presence, A*02:01 homozygotes, B*44:02 presence, B*38:01 presence, B*55:01 presence, two SNPs in the HLA region
(rs2229092 and rs9277565, in both cases presence of minor allele) as well as interaction terms between presence of DRB1*15:01 and DQA1*01:01 and DQB1*03:02 and DQB1*03:01)
Values with p<1E-05 are highlighted in bold.
Chr: chromosome, SNP: single nucleotide polymorphism, pos: position, DMR: differentially methylated region, nber: number, OR: odds ratio, SCAND: Scandinavian cohort, SWE, DE and ICE: Swedish, German and Icelandic cohorts.
