# Supplementary material for: DNA methylation as a mediator of HLA-DRB1*15:01 and a protective variant in multiple sclerosis
Source: Nat Commun. 2018 Jun 19;9:2397. doi: 10.1038/s41467-018-04732-5 (PMC6008330; doi:10.1038/s41467-018-04732-5)
Supplement: Supplementary file 11 — Supplementary Data 8 [file 41467_2018_4732_MOESM11_ESM.xlsx]

## Sheet: Supplementary Data 8
Supplementary Data 8. RNA-seq data in PBMCs for HLA-DRB1 gene.
SampleID	Batch_library_prep	Gender	Age_at_sampling	Disease_type	HLA-DRB1 (counts/million)
P293_101	F	M	24	MS	775.532
P293_102	F	M	40	MS	681.144
P293_103	F	F	35	MS	592.817
P293_104	F	F	27	MS	1096.85
P293_105	F	F	22	MS	812.541
X1	C	F	59	MS	641.709
X10	B	F	37	MS	627.71
X100	A	F	57	MS	402.239
X101	B	F	45	MS	528.062
X102	B	F	31	CIS	676.899
X104	B	F	39	CIS	731.125
X105	A	M	22	NINDC	511.019
X106	B	F	25	MS	871.407
X107	B	F	44	MS	750.647
X109	B	F	35	CIS	727.468
X11	C	F	46	CIS	608.979
X110	B	F	59	NINDC	640.552
X112	A	F	52	MS	351.376
X113	A	F	29	MS	560.146
X114	A	F	68	MS	612.482
X116	B	F	44	NINDC	708.336
X117	A	M	47	MS	492.889
X118	B	F	55	MS	678.327
X119	B	F	45	MS	373.596
X120	B	F	31	MS	918.3
X121	A	F	39	MS	1491.36
X122	A	F	39	MS	377.102
X123	A	F	26	CIS	559.131
X124	A	F	51	MS	815.857
X125	A	F	59	MS	350.271
X126	B	M	36	MS	314.897
X127	B	M	28	MS	592.925
X128	A	M	35	MS	612.073
X129	A	F	29	NINDC	521.659
X13	B	F	50	NINDC	501.356
X130	A	M	50	MS	419.594
X131	A	F	33	MS	932.432
X132	A	F	52	MS	537.592
X134	A	F	34	MS	406.485
X135	A	F	42	MS	358.869
X136	A	M	41	MS	620.624
X137	A	M	46	MS	288.502
X138	A	F	36	NINDC	552.336
X139	A	F	26	MS	585.108
X14	D	M	46	MS	872.751
X140	B	F	53	MS	534.401
X141	A	F	34	NINDC	1125.33
X142	A	F	32	NINDC	717.65
X144	A	F	28	MS	1174.64
X146	A	M	41	MS	770.162
X147	A	M	24	MS	666.505
X148	A	M	59	NINDC	836.309
X15	B	F	46	MS	822.275
X150	A	F	25	CIS	676.321
X151	A	M	44	MS	569.753
X153	A	F	53	MS	442.577
X154	A	F	68	MS	567.419
X155	A	M	57	MS	756.516
X156	A	M	55	NINDC	882.87
X157	A	F	43	MS	615.349
X159	A	M	28	MS	368.401
X16	C	F	34	CIS	987.781
X160	A	M	29	NINDC	692.824
X162	A	F	33	MS	818.306
X163	A	F	38	MS	402.858
X164	A	F	45	MS	381.312
X165	A	F	62	MS	413.507
X166	A	F	19	NINDC	244.865
X167	A	F	21	MS	548.315
X168	A	F	36	CIS	445.702
X169	A	F	35	NINDC	680.922
X17	B	F	51	NINDC	565.374
X170	A	F	30	NINDC	452.577
X171	A	F	24	CIS	590.391
X172	A	F	38	MS	371.331
X173	A	F	37	NINDC	435.04
X174	A	F	63	CIS	398.534
X175	A	F	57	MS	513.034
X176	A	F	46	MS	597.643
X177	A	F	34	MS	371.516
X178	A	M	50	MS	357.857
X179	A	M	44	MS	472.735
X180	A	M	48	MS	805.84
X181	A	F	32	NINDC	723.535
X183	A	F	47	MS	556.134
X184	A	M	44	MS	919.946
X185	A	M	31	CIS	622.263
X187	A	M	48	CIS	961.789
X188	A	F	55	CIS	710.073
X19	B	F	39	NINDC	475.097
X190	A	M	41	MS	461.532
X191	A	F	50	MS	436.456
X193	A	F	43	MS	567.483
X196	A	F	56	MS	427.046
X197	A	M	54	MS	361.716
X199	A	F	56	MS	749.25
X21	D	F	53	MS	1007.82
X22	D	F	23	NINDC	613.7
X23	D	M	18	MS	616.28
X24	B	F	53	MS	674.556
X25	B	F	21	MS	746.251
X27	C	F	60	NINDC	503.372
X28	C	F	33	NINDC	386.97
X29	C	F	39	CIS	653.462
X32	C	F	25	MS	932.802
X33	B	F	39	MS	747.899
X34	B	F	39	MS	752.812
X36	B	M	47	MS	578.442
X37	C	M	33	NINDC	567.499
X38	C	F	68	NINDC	660.549
X39	C	M	58	MS	449.046
X4	D	F	58	MS	842.332
X40	B	M	35	MS	365.81
X41	B	F	33	NINDC	612.457
X43	B	M	40	MS	628.024
X45	C	M	32	MS	590.619
X47	B	M	23	MS	721.82
X48	C	F	24	MS	484.299
X49	B	F	52	MS	552.268
X5	B	M	60	MS	654.725
X50	B	F	39	MS	280.978
X51	B	F	41	MS	855.535
X52	B	F	39	MS	750.11
X53	B	F	53	NINDC	506.158
X54	C	F	26	MS	796.144
X58	B	F	39	NINDC	321.168
X59	C	F	43	MS	486.117
X6	D	M	32	MS	889.873
X60	B	F	26	MS	750.47
X61	B	M	52	MS	728.729
X62	C	M	56	MS	653.984
X64	B	M	55	NINDC	575.362
X65	B	F	46	MS	727.104
X66	B	F	44	MS	944.593
X67	B	M	53	MS	626.195
X68	B	F	43	MS	733.603
X69	B	M	37	MS	1056.43
X70	B	F	40	NINDC	608.367
X74	B	F	26	CIS	828.024
X75	C	M	62	MS	698.807
X76	B	F	52	CIS	1038.35
X79	D	F	43	MS	703.951
X8	C	F	33	MS	370.727
X80	C	M	38	MS	647.09
X82	B	M	54	CIS	427.988
X84	B	F	29	MS	448.486
X85	B	F	37	MS	540.917
X86	B	F	53	MS	428.87
X88	B	F	42	CIS	322.564
X89	B	F	42	CIS	444.997
X90	B	F	20	MS	283.292
X92	B	F	48	NINDC	464.953
X95	B	F	25	CIS	655.221
X97	A	F	36	CIS	348.227
X98	A	F	37	NINDC	460.237
X99	B	M	61	MS	583.29

## Sheet: Description
Supplementary Data 8. RNA-seq data in PBMCs for HLA-DRB1 gene.
MS: Multiple Sclerosis, CIS: clinically isolated syndrome, NINDC: non-inflammatory neurological disease control, PBMCs: peripheral blood mononuclear cells
M: male, F: female
